# Supplementary material for: Sharing conspiracy theories and staying in power: How leaders' false theories influence leadership perception
Source: Br J Soc Psychol. 2026 Apr 28;65:e70088. doi: 10.1111/bjso.70088 (PMC13125733; doi:10.1111/bjso.70088)
Supplement: Supplementary file 1 — Data S1. Supporting Information. [file BJSO-65-0-s001.zip]

Archive with 14 entries (14 files):
- Detailed results of warmth & competence.docx
- The results of an exploratory analysis.pdf
- Study 1/study1.R
- Study 1/Materials_S1.docx
- Study 1/s1.csv
- Study 2/s2.csv
- Study 2/Material_study2.docx
- Study 2/Study2.R
- Study 3/s3.csv
- Study 3/Material_Study3.docx
- Study 3/study3.R
- Study 4/Material_Study4.docx
- Study 4/s4.csv
- Study 4/study4.R
