# Supplementary material for: Sharing conspiracy theories and staying in power: How leaders' false theories influence leadership perception
Source: Br J Soc Psychol. 2026 Apr 28;65:e70088. doi: 10.1111/bjso.70088 (PMC13125733; doi:10.1111/bjso.70088)
Supplement: Supplementary file 1 — Data S1. Supporting Information. [file BJSO-65-0-s001.zip › Study 1/s1.csv]

gender	age	correct	narrative	dominant_1	dominant_2	dominant_3	dominant_4	dominant_5	dominant_6	dominant_7	competence_1	competence_2	competence_3	competence_4	competence_5	competence_6	warmth_1	warmth_2	warmth_3	warmth_4	warmth_5	warmth_6	warmth_7
2	29	1	0	6	5	7	6	7	6	5	7	6	7	1	7	7	6	5	5	6	7	7	7
3	37	1	0	4	4	6	5	6	6	4	7	6	7	1	7	7	6	6	7	6	7	4	6
2	20	1	0	6	3	7	6	5	6	6	6	5	4	7	7	6	6	4	7	6	6	4	5
2	24	1	0	7	4	7	7	7	7	7	7	7	7	7	7	7	7	7	4	7	7	7	7
2	26	1	0	6	6	7	4	4	7	5	7	6	7	7	7	7	2	4	6	4	3	5	2
2	21	1	0	6	7	6	6	6	6	7	5	4	5	5	5	5	4	2	5	3	3	3	3
1	29	1	0	5	5	6	5	7	6	5	6	6	6	6	6	6	4	4	4	5	4	4	4
1	27	1	0	5	5	7	6	6	5	5	6	6	6	7	7	7	6	5	6	6	5	5	5
2	37	1	0	5	4	7	6	6	7	5	7	6	6	7	7	7	6	5	6	5	6	5	5
2	34	1	0	6	5	7	6	6	6	6	6	6	6	6	6	6	5	5	6	5	5	6	5
1	20	1	0	6	5	6	6	5	6	6	6	5	4	2	6	6	6	6	5	6	7	6	6
1	36	1	0	5	5	6	6	6	6	5	6	6	6	6	6	6	5	5	3	5	5	5	5
2	26	1	0	6	5	7	6	5	6	5	6	7	4	5	6	6	3	3	3	3	3	3	2
1	36	1	0	4	4	5	4	5	5	4	4	4	4	4	4	4	4	4	4	4	4	4	4
2	28	1	0	6	5	6	6	7	7	6	7	6	7	7	7	7	7	7	7	7	6	7	7
2	49	1	0	5	4	6	5	6	5	4	6	6	5	7	7	6	5	4	6	5	4	4	4
1	46	1	0	6	5	7	5	6	5	5	6	4	5	7	7	6	5	4	4	4	5	5	4
1	31	1	0	6	5	6	6	6	6	6	6	6	6	5	5	6	6	5	3	5	6	5	5
2	38	1	0	6	5	5	5	6	5	5	6	4	4	6	7	5	5	4	4	4	5	5	5
2	50	1	0	5	2	6	5	6	4	4	4	6	4	6	6	6	6	5	5	4	6	5	5
2	26	1	0	7	5	7	6	3	6	6	6	7	6	7	7	7	6	5	2	4	5	6	5
1	32	1	0	5	3	6	5	6	6	5	7	6	6	6	6	6	6	5	5	5	6	5	6
1	39	1	0	5	2	6	4	4	6	5	6	4	4	7	6	5	6	4	4	6	6	4	5
1	39	1	0	6	5	7	6	6	6	6	7	7	7	7	7	7	6	4	4	6	6	4	5
2	21	1	0	5	4	6	5	6	4	4	5	5	4	6	6	6	6	5	6	6	6	5	5
1	20	1	0	5	4	7	5	6	5	6	4	4	5	6	6	6	6	4	4	4	6	4	4
1	20	1	0	5	2	6	5	6	5	4	6	5	5	6	6	6	6	4	7	5	6	5	4
1	69	1	0	5	5	5	5	5	5	5	5	5	5	6	6	5	5	5	5	5	5	5	5
2	48	1	0	6	5	5	5	6	5	3	5	6	4	6	6	6	6	5	6	5	5	6	6
2	35	1	0	7	7	7	7	7	6	7	7	6	7	7	7	7	5	4	4	4	5	6	4
1	23	1	0	7	7	7	7	7	7	7	7	7	7	7	7	7	7	7	7	7	7	4	7
2	24	1	0	5	3	6	5	7	6	6	6	6	6	7	7	6	6	6	7	6	6	6	6
2	32	1	0	6	4	6	4	6	5	4	6	4	4	4	5	5	4	4	4	4	4	4	4
1	50	1	0	6	6	6	6	5	6	6	6	6	6	7	7	6	4	4	4	4	4	4	4
3	22	1	0	5	4	6	5	4	5	4	6	5	5	7	7	7	6	4	5	5	6	5	6
1	42	1	0	4	4	7	4	4	4	4	4	4	4	4	4	4	4	4	4	4	4	4	4
1	53	1	0	5	4	5	4	5	4	4	4	4	4	4	4	4	4	4	4	4	4	4	4
2	38	1	0	4	2	7	5	7	5	7	6	6	5	7	7	7	7	7	7	7	7	7	7
2	42	1	0	5	5	6	6	6	6	5	7	6	6	1	6	7	6	6	6	6	7	6	6
2	52	1	0	4	4	7	7	7	5	1	7	7	7	7	7	7	7	4	7	7	7	7	7
1	20	1	0	5	1	6	7	4	6	7	7	6	5	7	7	7	7	5	3	7	7	6	5
1	29	1	0	7	1	6	7	5	6	5	7	6	6	2	6	6	6	5	5	6	4	6	5
2	42	1	0	4	4	6	4	6	6	4	4	4	4	6	4	6	6	4	4	4	4	4	4
2	52	1	0	5	4	5	5	5	5	4	4	4	4	6	6	4	3	3	5	3	3	3	3
1	65	1	0	1	2	1	4	4	3	3	3	5	5	4	4	4	3	2	4	4	3	4	4
2	31	1	0	4	3	7	5	6	5	3	7	6	7	6	6	7	5	6	6	5	6	5	5
2	31	1	0	6	3	6	5	6	5	6	7	5	5	5	6	7	4	4	6	4	4	5	5
1	24	1	0	4	2	7	6	5	6	1	7	6	7	7	6	7	4	4	6	5	5	4	3
1	36	1	0	5	5	6	6	6	5	6	5	4	5	6	7	5	5	4	6	4	4	4	6
2	22	1	0	4	4	5	4	5	5	5	6	5	5	4	5	5	5	4	6	5	4	5	5
1	63	1	0	6	7	7	7	7	7	6	7	6	7	7	7	6	4	4	4	4	4	5	5
1	35	1	0	5	5	5	4	5	5	5	5	5	6	5	7	5	5	4	5	5	5	4	5
2	59	1	0	6	5	6	6	7	7	7	5	6	4	3	2	5	4	4	4	4	3	4	4
2	43	1	0	7	4	7	7	7	7	4	4	4	1	3	1	2	4	4	4	4	1	4	4
2	20	1	0	5	3	5	5	5	4	4	5	4	5	7	7	6	5	5	6	5	5	5	5
2	36	1	0	6	4	6	5	6	5	6	5	5	4	7	7	5	5	4	4	5	5	4	5
1	30	1	0	4	4	5	4	4	4	4	5	4	4	5	5	4	4	4	4	4	4	4	4
1	34	1	0	4	2	6	6	7	6	6	6	6	6	7	7	5	4	4	4	4	4	4	4
1	26	1	0	5	4	7	5	6	5	5	5	6	5	6	6	6	5	5	4	5	6	6	5
1	70	1	0	7	7	7	7	7	7	7	7	7	7	7	7	7	7	7	7	7	7	7	7
1	51	1	0	4	4	6	5	6	4	5	5	4	5	6	6	5	4	4	4	4	5	4	4
2	57	1	0	7	6	7	6	7	7	6	7	4	4	7	7	5	6	4	5	5	4	4	4
2	29	1	0	6	4	7	5	7	7	7	7	4	4	7	7	7	4	4	4	4	4	4	4
1	32	1	0	4	3	4	4	5	4	4	5	5	5	5	2	6	4	4	4	4	4	4	4
2	28	1	0	5	4	7	7	7	7	7	7	7	6	7	7	7	6	6	6	5	6	5	6
1	61	1	0	5	5	7	7	6	5	5	7	7	5	7	7	6	6	4	4	4	7	4	4
1	25	1	0	6	6	6	6	6	6	6	6	6	6	2	6	6	6	6	5	6	6	6	6
1	45	1	0	4	5	7	5	6	6	5	7	5	5	1	6	7	6	5	6	5	7	6	4
2	48	1	0	2	1	6	7	7	7	7	7	6	6	1	6	7	7	7	7	7	7	7	7
2	54	1	0	3	3	4	3	5	3	2	5	4	3	6	6	5	4	3	6	4	4	4	3
2	54	1	0	6	6	6	6	6	6	6	5	5	5	6	6	5	5	4	5	4	5	4	5
2	59	1	0	5	5	6	5	6	5	4	5	5	3	6	6	5	5	5	3	5	4	6	4
1	31	1	0	7	5	7	6	7	6	6	7	6	5	7	7	7	5	5	5	5	4	5	5
1	37	1	0	5	5	5	6	6	6	4	6	4	4	5	6	5	4	3	3	4	5	4	3
2	64	1	0	7	7	7	7	7	7	7	7	5	6	7	6	6	4	4	4	4	4	4	4
1	39	1	0	6	5	6	4	6	5	5	4	5	4	7	5	4	4	4	4	4	5	4	4
2	47	1	0	4	4	5	4	4	4	4	4	5	4	3	4	5	6	4	4	4	4	4	4
1	61	1	0	7	6	6	7	6	7	6	6	6	6	2	6	6	6	6	2	6	6	6	6
1	52	1	0	4	4	4	4	4	4	4	4	4	4	4	4	4	4	4	4	4	4	4	4
2	46	1	0	5	4	6	5	6	5	5	6	6	6	7	6	6	6	5	6	6	6	5	6
2	44	1	0	5	4	6	5	5	4	4	4	4	4	5	5	6	5	5	4	4	7	4	4
1	31	1	0	6	5	6	5	5	5	6	6	5	6	6	3	6	6	6	6	6	6	6	6
2	25	1	0	7	6	7	7	7	7	7	7	7	5	7	1	7	5	5	2	4	4	5	4
1	43	1	0	6	1	6	7	5	7	4	6	6	7	1	7	6	7	4	7	6	5	5	6
1	71	1	0	7	7	7	7	7	7	7	7	7	7	1	1	7	5	4	5	5	6	5	5
1	65	1	0	6	5	6	5	6	5	5	3	4	3	3	4	4	3	3	4	4	3	4	4
1	40	1	0	6	5	6	6	6	5	5	6	5	4	5	6	5	6	4	5	5	4	5	4
2	40	1	0	6	6	6	6	6	6	6	4	4	4	7	7	6	4	4	4	4	4	4	4
1	20	1	0	6	3	7	6	7	6	6	6	6	6	7	7	6	6	4	6	4	5	6	6
1	37	1	0	4	4	4	4	5	4	4	4	5	4	5	5	5	5	4	4	4	4	4	4
1	53	1	0	4	2	7	6	7	7	7	7	6	7	7	7	7	5	4	6	5	3	7	7
2	37	1	0	5	6	6	5	5	5	6	6	5	5	7	7	6	5	6	7	5	6	5	5
2	44	1	0	7	6	7	7	6	7	6	7	7	7	1	6	6	6	5	4	5	6	4	7
1	36	1	0	7	1	6	7	6	7	6	6	6	7	7	4	7	1	7	2	7	6	7	6
2	54	1	0	5	1	6	4	5	5	5	6	5	4	3	7	6	6	4	7	6	5	4	5
2	53	0	0	6	6	6	6	4	6	4	5	4	4	4	4	4	4	4	4	4	4	4	4
1	21	0	0	3	3	5	4	3	4	4	5	4	4	5	4	5	4	6	5	5	5	4	4
2	38	0	0	4	5	5	4	5	4	4	5	4	4	4	3	3	4	4	5	4	5	4	4
1	66	0	0	4	4	4	4	4	4	4	4	4	4	4	4	4	4	4	4	4	4	4	4
2	51	0	0	5	5	5	4	5	5	4	4	4	4	5	4	4	4	4	4	4	4	4	4
2	30	0	0	6	5	6	5	6	4	4	4	3	4	2	2	3	4	4	3	4	4	4	4
1	30	0	0	5	4	6	5	5	5	5	5	4	4	4	4	5	4	4	5	5	6	4	4
1	28	0	0	3	4	3	2	4	3	2	3	3	3	3	5	3	4	4	4	4	4	4	4
2	30	0	0	6	4	3	4	6	4	4	3	4	3	5	7	4	4	5	5	4	4	4	5
2	50	0	0	4	4	5	5	4	6	4	4	4	4	4	4	4	4	6	3	4	4	4	5
2	33	0	0	5	4	5	5	5	5	4	4	4	4	5	4	4	4	4	4	4	3	4	4
2	33	0	0	7	6	7	7	7	7	7	7	7	7	6	7	7	7	7	1	5	7	7	5
2	35	0	0	4	4	5	4	4	4	4	5	5	4	5	6	5	5	4	5	4	6	5	4
2	71	0	0	2	1	2	3	5	1	1	2	3	2	1	1	3	5	7	7	7	7	4	7
1	24	0	0	2	3	4	3	5	3	3	3	3	3	3	3	4	5	5	6	5	4	5	5
1	35	0	0	2	2	1	3	2	2	2	2	3	3	2	3	2	5	5	5	4	5	6	5
2	60	0	0	6	5	6	6	5	6	4	6	4	5	6	6	5	4	4	4	4	4	4	4
1	30	0	0	6	4	6	6	5	5	4	6	6	5	6	7	5	5	4	5	5	4	5	5
2	34	0	0	5	5	5	5	6	5	5	5	5	5	5	5	5	5	3	5	5	5	5	5
2	39	0	0	5	5	6	5	6	5	5	6	6	5	6	5	5	6	6	5	6	5	5	5
2	57	0	0	7	6	7	7	7	7	5	6	7	5	5	7	7	5	6	4	4	6	4	4
1	42	0	0	3	3	3	3	3	3	3	3	3	3	2	2	3	4	4	4	4	5	4	4
2	57	0	0	4	4	4	4	4	4	4	4	4	4	4	4	4	4	4	4	4	4	4	4
1	33	0	0	5	6	7	5	6	5	6	6	5	5	4	5	4	4	5	5	5	6	5	6
1	34	0	0	5	3	5	4	4	5	4	4	5	4	3	4	4	5	5	5	4	5	4	4
2	46	0	0	5	5	5	5	5	5	5	5	5	5	5	4	3	4	4	4	4	4	4	4
2	64	0	0	5	5	6	5	6	5	5	4	4	4	4	4	4	7	7	7	7	7	7	7
1	33	0	0	5	4	5	5	5	6	4	4	5	4	5	4	5	5	4	3	4	5	4	4
2	59	0	0	7	6	6	6	7	6	7	7	7	7	5	3	5	5	2	6	2	3	1	4
1	55	0	0	1	3	5	2	3	3	2	2	2	3	2	2	2	5	5	5	5	6	4	5
2	24	0	0	5	4	5	4	3	4	5	5	5	5	3	4	4	5	5	4	5	5	5	4
1	29	0	0	3	3	4	4	5	3	4	4	3	4	2	2	4	4	4	5	4	3	4	4
2	73	0	0	5	3	7	6	5	4	3	4	4	4	3	3	4	4	5	4	4	5	5	5
1	23	0	0	3	2	5	3	5	3	2	4	4	4	3	2	3	4	5	4	4	5	4	4
1	36	0	0	2	2	3	4	5	4	3	5	5	4	5	3	3	6	5	6	5	5	5	5
2	30	0	0	4	6	6	4	5	5	4	4	4	4	4	3	4	4	4	4	5	6	4	4
2	60	0	0	6	4	6	6	6	6	3	4	5	4	3	4	4	6	6	4	6	6	5	5
2	73	0	0	6	6	6	6	6	6	6	4	4	4	4	4	4	4	4	4	4	4	4	4
2	38	0	0	2	3	3	3	2	2	1	2	2	2	1	2	1	4	5	4	4	5	4	5
2	28	0	0	3	4	4	3	5	3	2	5	6	5	3	5	5	5	6	5	5	4	5	5
2	28	0	0	3	3	3	3	3	3	3	3	3	3	3	3	3	4	4	4	4	4	3	3
1	26	0	0	4	4	4	6	5	5	7	5	5	5	4	1	6	3	5	5	5	4	4	4
1	50	0	0	6	6	6	6	6	6	6	6	6	6	2	6	6	6	5	5	5	6	5	5
2	28	0	0	5	4	5	5	5	4	4	3	3	3	3	3	4	5	5	5	5	5	4	5
2	67	0	0	2	3	2	2	5	3	3	2	2	2	2	3	3	5	5	3	3	5	4	3
2	61	0	0	5	5	5	5	5	5	5	2	2	2	2	2	2	4	4	4	4	4	4	4
1	38	0	0	4	4	6	4	4	6	3	4	5	4	4	4	5	5	5	5	5	5	5	5
1	54	0	0	4	4	5	4	5	4	4	4	3	4	4	3	5	4	5	5	5	5	4	5
3	29	0	0	4	3	6	5	5	5	4	5	6	5	6	6	6	6	6	6	4	6	4	5
2	50	0	0	3	3	4	3	3	3	3	5	4	3	2	4	3	3	5	3	5	3	3	3
1	57	0	0	6	6	6	6	6	6	6	4	4	4	5	4	3	4	4	4	4	4	4	4
1	21	0	0	5	6	6	6	5	5	5	5	5	5	4	5	5	6	5	5	6	6	5	5
2	20	0	0	3	3	3	3	4	3	3	3	3	3	5	5	3	4	4	4	4	4	4	4
2	39	0	0	5	5	5	5	5	4	5	4	4	4	2	2	3	5	4	4	4	5	5	5
2	45	0	0	4	3	2	1	2	2	3	2	1	1	1	1	2	3	3	4	2	2	3	3
2	47	0	0	4	2	5	4	3	4	3	4	4	2	4	4	3	5	5	6	5	5	5	5
1	31	0	0	3	2	5	3	5	4	3	4	4	4	3	3	3	5	5	5	5	5	5	6
1	70	0	0	6	5	5	5	6	5	5	5	5	4	4	4	5	5	4	6	6	5	5	5
2	92	0	0	7	7	7	7	7	6	6	4	6	6	3	3	6	4	5	5	5	6	5	5
1	65	0	0	4	5	5	5	5	4	4	4	3	3	4	3	3	3	4	3	4	3	4	3
2	64	0	0	5	3	5	5	4	3	2	3	4	3	2	2	2	3	5	5	5	5	4	4
1	50	0	0	5	5	5	5	5	5	5	5	4	5	4	5	5	5	4	4	4	4	4	5
2	49	0	0	6	5	6	4	4	6	5	4	4	4	4	4	4	3	5	4	4	5	4	4
2	53	0	0	7	2	7	6	5	4	5	3	2	4	2	2	2	4	4	4	4	4	4	4
2	43	0	0	5	3	5	3	5	4	4	3	4	4	3	4	3	4	5	4	4	4	4	4
2	51	0	0	4	4	7	6	6	7	4	5	7	5	6	5	6	7	6	4	5	5	6	6
1	36	0	0	5	3	6	4	5	4	3	3	5	4	4	2	4	5	5	3	4	3	3	3
2	69	0	0	4	4	5	4	5	5	5	4	4	4	4	4	3	4	4	4	4	5	4	4
2	53	0	0	5	5	5	5	6	5	4	5	4	4	4	4	5	6	6	6	6	6	6	6
1	34	0	0	4	4	4	4	4	4	4	2	3	2	3	3	3	4	4	4	4	4	4	4
1	31	0	0	3	3	2	6	6	2	5	2	4	5	6	5	1	2	2	6	3	3	5	2
1	51	0	0	7	7	7	5	7	7	7	4	6	4	4	2	7	4	4	1	4	6	4	3
1	35	0	0	4	3	3	3	4	2	5	4	3	2	3	4	2	4	4	6	4	5	3	4
2	51	0	0	5	2	6	3	5	4	4	6	4	1	4	4	3	6	3	4	6	6	4	6
2	64	0	0	5	5	5	5	5	5	5	6	5	5	4	5	5	6	6	6	6	6	6	6
2	63	0	0	4	3	5	5	3	4	4	4	3	4	3	4	4	4	4	4	4	4	4	4
1	49	0	0	6	5	6	5	6	4	4	4	4	4	4	4	6	5	5	7	5	6	5	5
1	57	0	0	2	2	4	2	2	2	4	2	4	2	2	2	2	4	5	6	3	5	2	3
2	55	0	0	5	5	3	4	5	3	3	4	4	3	3	3	3	6	6	6	6	6	4	5
2	42	0	0	7	4	7	5	1	6	4	6	5	5	4	4	7	7	4	7	5	7	6	6
2	57	0	0	7	7	6	7	6	7	6	5	4	4	6	5	6	7	6	5	6	6	5	6
2	36	0	0	5	3	5	5	6	5	5	5	5	5	5	5	5	5	4	5	4	5	5	4
2	60	0	0	1	1	7	1	1	1	1	2	2	4	1	1	1	4	6	4	6	6	4	6
1	41	0	0	4	4	4	4	6	4	4	4	4	4	4	4	4	4	4	4	4	4	4	4
1	27	0	0	5	5	5	5	5	5	5	3	3	3	3	3	6	6	6	3	6	5	6	6
2	30	0	0	1	1	2	2	1	1	2	2	2	2	3	2	3	2	2	3	4	2	4	4
1	42	0	0	1	1	4	1	5	2	1	2	2	2	1	4	4	4	7	5	5	6	4	5
1	36	0	0	5	3	4	3	5	4	5	5	4	4	2	3	4	4	5	5	5	5	4	4
1	34	0	0	5	3	5	6	3	3	4	4	4	4	5	3	2	4	5	5	4	4	4	6
1	60	0	0	4	5	4	5	4	4	5	1	4	4	4	4	4	1	1	4	1	1	1	1
1	30	0	0	5	5	5	5	6	6	5	3	4	5	4	5	3	6	6	3	6	6	5	5
1	27	0	1	3	4	3	3	4	5	3	4	4	4	5	5	4	4	4	4	3	3	3	4
1	46	0	1	5	5	4	5	5	5	5	3	4	3	3	3	1	4	2	4	4	2	3	2
1	23	0	1	4	4	4	4	4	4	4	4	4	4	4	4	4	4	4	4	4	4	4	4
1	27	0	1	6	5	6	5	6	5	6	5	3	4	4	2	4	4	3	3	3	3	3	3
1	20	0	1	6	5	6	6	5	5	6	3	5	5	3	5	2	2	2	2	2	5	2	2
2	41	0	1	3	5	3	3	5	3	3	3	4	2	3	6	2	2	4	3	3	3	4	4
2	27	0	1	6	6	6	7	7	6	6	6	4	5	5	5	5	4	4	2	2	4	3	2
2	30	0	1	6	6	6	6	6	6	6	4	5	3	4	4	4	3	3	3	4	2	4	4
2	46	0	1	5	5	4	5	5	5	5	4	4	4	5	3	5	4	4	4	4	4	4	4
2	31	0	1	5	6	6	6	5	4	5	4	3	4	4	3	4	2	3	2	4	2	3	4
2	30	0	1	5	5	6	5	5	5	5	4	3	3	4	4	4	4	2	1	3	3	4	4
1	38	0	1	6	7	7	7	7	4	7	4	4	4	4	6	4	4	4	4	4	4	4	4
1	42	0	1	5	5	5	5	6	4	4	4	4	4	3	4	4	4	2	4	4	4	4	4
1	37	0	1	4	3	5	5	4	3	4	5	4	4	5	4	3	5	6	3	5	5	5	4
2	22	0	1	5	4	7	6	7	6	5	5	4	4	4	6	5	5	3	3	4	5	4	5
1	42	0	1	5	4	5	5	6	5	5	5	4	4	4	4	5	4	5	4	4	4	4	5
2	50	0	1	2	2	1	1	2	2	1	1	1	1	2	1	1	1	1	1	1	1	1	1
2	34	0	1	7	6	7	7	3	7	7	7	7	6	6	5	3	6	6	3	6	7	6	7
2	23	0	1	5	5	3	5	4	4	5	4	4	4	4	5	3	4	3	3	3	3	4	4
2	44	0	1	5	5	4	4	5	4	5	3	4	4	4	3	3	4	2	3	3	3	3	3
2	31	0	1	6	6	6	5	6	5	7	4	4	4	3	2	3	3	2	3	3	1	4	2
2	33	0	1	5	5	5	5	5	5	5	4	4	4	6	6	2	4	4	4	4	4	4	4
1	61	0	1	6	6	6	6	6	6	5	4	4	4	5	3	6	5	5	4	5	4	5	4
2	40	0	1	6	6	6	6	7	6	6	5	5	6	2	2	3	3	4	3	4	3	4	5
1	37	0	1	5	5	5	5	5	5	5	5	5	4	6	5	5	5	4	4	4	5	4	4
1	56	0	1	6	6	6	6	6	4	6	6	6	4	4	6	4	5	4	4	4	3	4	4
1	57	0	1	6	5	4	6	5	6	6	5	5	4	4	5	5	5	5	4	5	4	5	5
2	50	0	1	7	7	7	7	7	7	7	7	7	7	4	7	7	7	4	4	7	4	4	7
1	23	0	1	6	5	5	5	4	6	6	5	5	5	5	4	4	5	3	2	3	4	5	3
1	59	0	1	6	6	5	5	6	5	6	3	3	3	3	3	3	3	2	3	3	2	3	2
1	22	0	1	5	4	4	4	5	5	5	5	4	4	6	7	4	5	4	7	4	5	5	5
2	32	0	1	4	4	4	3	4	4	4	4	4	4	3	4	3	4	3	5	4	4	4	4
2	33	0	1	4	4	4	4	4	4	4	4	4	4	5	4	4	4	4	4	4	4	4	4
1	64	0	1	6	2	6	6	4	4	4	4	4	4	4	4	4	5	4	4	4	4	4	4
1	50	0	1	6	5	7	5	5	6	6	3	5	5	3	3	3	5	2	2	3	2	3	2
2	60	0	1	7	7	7	7	7	7	7	1	4	4	1	1	1	4	4	3	4	2	4	6
2	23	0	1	7	5	7	7	5	6	6	6	4	4	5	5	3	7	5	3	6	2	5	3
2	58	0	1	6	6	6	6	6	6	6	6	5	4	6	6	6	4	3	4	3	5	5	4
1	43	0	1	7	7	6	4	7	6	7	5	3	3	3	2	3	5	5	5	3	3	6	6
1	20	0	1	7	6	7	7	6	7	7	4	4	6	6	4	6	4	4	4	4	6	4	4
1	43	0	1	2	5	4	3	7	3	6	3	3	3	1	2	1	1	1	1	1	1	1	1
2	38	0	1	7	7	7	7	7	4	7	4	4	4	1	3	5	2	2	2	4	1	4	4
1	35	0	1	6	6	6	6	6	4	6	5	4	4	2	5	4	4	4	4	4	2	4	4
2	40	0	1	4	4	4	4	4	4	4	4	4	4	4	4	4	4	4	4	4	4	4	4
1	35	0	1	5	5	3	3	6	3	5	3	3	3	3	3	2	3	3	3	3	2	2	3
2	32	0	1	4	5	6	4	5	4	5	6	3	3	5	4	3	3	3	4	3	3	5	4
1	57	0	1	5	6	7	5	6	5	5	5	4	5	3	3	3	3	3	3	3	4	3	3
2	47	0	1	5	5	4	4	3	4	5	5	5	5	4	2	4	5	4	4	4	4	4	3
2	59	0	1	7	7	7	7	7	7	7	5	5	6	4	5	3	3	3	5	3	3	5	3
2	20	0	1	5	5	5	5	6	3	4	4	4	5	5	5	3	5	3	5	4	5	4	5
1	43	0	1	4	4	5	4	7	4	5	4	5	4	5	4	4	4	3	4	4	4	4	3
2	65	0	1	6	6	6	6	6	6	6	6	6	6	6	3	6	4	4	7	4	4	4	4
1	50	0	1	6	6	6	6	6	6	7	3	5	5	3	2	3	5	3	2	5	3	5	5
2	26	0	1	7	7	7	7	7	7	7	7	7	7	7	4	4	7	7	4	5	5	7	7
1	59	0	1	6	4	6	6	6	6	6	4	6	4	4	4	4	4	4	4	4	5	4	4
1	57	0	1	7	7	7	7	5	7	7	6	6	7	5	2	6	4	4	3	3	5	4	4
2	28	0	1	5	5	5	5	5	5	5	5	4	4	4	5	5	4	3	3	4	3	3	3
1	26	0	1	6	6	6	5	6	5	7	6	5	5	3	3	4	4	3	2	4	5	5	5
2	58	0	1	7	7	7	7	7	7	7	7	4	4	6	4	4	4	4	4	3	3	4	4
1	44	0	1	6	6	7	6	6	6	7	5	6	4	6	6	5	6	3	3	4	5	4	4
1	43	0	1	6	6	7	6	6	6	5	6	3	3	5	3	3	2	3	3	2	3	2	3
1	40	0	1	7	7	6	7	7	6	6	4	3	3	2	2	5	2	1	2	2	2	3	3
1	21	0	1	7	7	7	4	7	4	7	5	7	6	4	4	1	1	1	1	1	1	1	1
1	52	0	1	5	4	6	6	6	6	5	4	6	6	6	6	5	5	4	6	4	5	5	4
1	36	0	1	6	4	5	5	6	5	4	4	4	3	3	4	3	4	4	3	4	6	4	4
2	59	0	1	7	7	7	7	7	7	7	6	7	7	7	4	4	4	1	3	4	1	3	4
2	26	0	1	5	4	6	4	4	4	4	4	4	4	5	5	4	4	4	4	4	4	3	4
1	49	0	1	6	5	5	4	4	5	5	4	6	5	3	2	3	4	3	3	4	3	4	3
1	43	0	1	5	5	6	6	5	6	3	5	5	4	5	5	5	5	4	5	4	5	4	4
1	31	0	1	5	5	3	2	6	4	6	5	3	4	3	4	2	4	4	3	4	4	4	3
2	45	0	1	5	6	5	2	6	4	3	4	4	4	3	2	4	3	1	4	3	4	2	3
1	25	0	1	6	7	7	6	6	5	5	5	3	4	3	4	2	4	2	2	3	3	4	3
1	30	0	1	6	4	5	6	4	4	6	5	4	4	4	4	4	4	4	4	4	4	4	4
1	35	0	1	5	6	6	7	7	5	6	5	5	3	4	5	5	5	4	6	4	6	5	6
1	67	0	1	7	7	7	7	7	6	7	7	6	6	2	6	6	6	6	5	7	6	7	7
1	54	0	1	6	6	6	6	6	7	7	4	3	4	3	3	3	3	2	3	3	2	3	3
1	19	0	1	4	4	4	4	4	4	4	4	4	4	4	4	4	4	4	4	4	4	4	4
1	29	0	1	6	5	5	6	6	6	6	5	5	3	3	3	3	5	3	3	5	3	5	6
1	33	0	1	5	5	5	5	5	5	5	3	4	2	2	3	4	3	4	3	3	4	4	5
2	32	0	1	5	4	5	5	4	5	4	4	4	4	4	4	4	4	4	4	4	4	4	4
2	56	0	1	7	4	6	7	7	4	7	4	4	4	4	1	1	1	1	1	1	1	1	1
1	32	0	1	7	6	7	7	6	6	6	5	5	5	4	4	3	4	3	4	4	3	4	4
2	41	0	1	6	6	6	5	6	5	6	5	5	4	4	4	4	4	4	4	4	4	4	4
1	38	0	1	5	3	7	5	6	4	6	4	3	3	4	5	4	1	2	2	2	2	2	2
1	20	0	1	6	6	5	6	4	3	2	5	5	4	2	3	2	4	4	1	3	3	2	2
1	47	0	1	6	6	6	6	6	6	6	5	6	6	4	4	5	4	4	3	4	5	5	4
1	48	0	1	5	5	5	5	5	5	5	4	4	5	3	4	3	3	2	3	3	3	3	2
2	47	0	1	2	2	5	4	4	4	5	4	5	6	5	4	5	3	4	3	3	4	3	4
1	38	0	1	4	4	5	4	4	4	4	4	5	4	4	4	4	4	4	4	4	4	4	4
1	25	0	1	5	5	5	4	5	5	6	4	4	4	5	3	5	6	3	3	5	2	5	3
1	33	0	1	4	4	5	3	5	2	2	3	3	3	2	1	4	4	4	5	4	5	5	4
2	33	1	1	5	5	5	5	5	6	6	6	6	5	7	7	6	5	4	3	4	5	4	4
2	25	1	1	7	6	7	7	6	7	7	6	6	7	6	4	7	3	1	3	3	3	3	2
2	22	1	1	3	3	7	6	4	3	5	6	5	2	6	5	7	5	6	7	5	5	5	6
1	36	1	1	6	6	6	6	6	6	6	6	6	6	6	6	6	4	4	4	4	4	4	4
2	21	1	1	7	7	7	7	7	7	7	6	6	7	6	6	6	6	6	4	6	6	6	5
2	28	1	1	5	5	6	6	6	5	6	6	5	5	7	7	6	5	5	4	5	5	4	4
1	33	1	1	6	4	7	6	5	6	5	7	5	5	7	6	6	6	4	5	5	4	5	6
1	28	1	1	5	4	5	4	6	5	5	5	5	5	6	6	6	3	4	5	4	6	4	4
2	48	1	1	6	5	6	6	7	7	7	7	6	6	7	7	7	6	5	4	5	6	6	6
1	40	1	1	4	4	4	4	4	4	4	5	4	4	4	4	5	4	4	4	4	4	4	4
2	44	1	1	6	5	6	6	7	7	7	5	4	4	7	7	6	5	4	4	4	5	4	4
1	32	1	1	6	7	7	6	7	7	5	7	6	5	2	2	7	6	5	2	5	6	4	5
2	38	1	1	6	6	6	6	6	6	6	6	6	6	6	6	6	5	3	5	3	5	4	4
2	33	1	1	6	5	6	6	6	5	5	5	5	5	4	5	5	3	3	4	4	3	4	3
2	49	1	1	5	4	5	5	5	4	5	5	4	4	7	5	5	4	4	4	4	4	4	4
1	26	1	1	7	6	7	7	6	7	7	7	7	6	7	7	7	7	5	4	4	7	7	7
2	23	1	1	7	7	7	7	7	7	7	7	7	7	7	7	7	4	4	4	4	4	4	4
2	37	1	1	5	3	7	6	7	7	7	7	5	7	7	7	7	7	4	7	6	7	6	5
1	31	1	1	6	6	5	5	5	5	6	5	5	5	7	7	6	4	4	4	4	4	4	4
2	34	1	1	3	2	5	4	5	5	3	5	4	5	6	7	5	3	4	5	3	3	4	3
2	63	1	1	5	5	6	5	6	6	5	5	5	4	6	6	4	4	3	4	3	3	3	4
1	23	1	1	4	4	7	5	6	5	5	6	7	7	7	7	7	7	5	6	7	7	6	7
1	36	1	1	6	6	7	6	7	6	6	7	7	7	7	7	7	6	4	4	5	6	4	5
1	24	1	1	5	4	5	4	5	5	4	5	5	5	6	5	5	4	3	5	4	4	4	4
2	36	1	1	3	2	7	7	6	5	3	6	6	6	7	7	6	5	5	6	5	5	5	5
2	67	1	1	6	3	7	7	7	6	6	6	6	5	7	3	7	5	6	4	6	7	5	5
1	52	1	1	6	5	6	6	6	5	5	6	6	6	6	6	6	5	4	4	5	5	5	4
2	43	1	1	6	5	6	5	6	5	5	6	5	5	7	6	7	5	4	5	5	4	5	4
1	28	1	1	4	3	5	6	4	5	4	6	6	4	6	5	6	4	3	3	4	3	2	4
1	38	1	1	6	5	7	7	7	7	5	7	7	7	7	7	7	7	1	4	6	6	6	6
2	37	1	1	6	5	6	6	6	6	5	5	5	4	6	7	6	4	3	3	4	4	4	4
1	60	1	1	5	5	5	6	6	5	5	6	6	5	7	6	5	5	3	5	5	5	5	4
1	21	1	1	6	6	7	6	7	6	6	5	5	5	6	6	6	5	3	3	4	4	4	4
2	62	1	1	5	6	7	5	6	6	5	7	5	6	6	6	7	4	3	3	3	3	4	2
2	43	1	1	7	6	7	6	6	6	6	6	6	6	7	6	7	6	5	6	5	7	6	6
2	27	1	1	5	3	5	6	5	5	5	5	5	6	5	5	5	4	5	6	5	5	5	5
1	32	1	1	6	5	5	5	6	6	6	5	4	5	5	6	5	5	4	4	4	5	4	4
2	29	1	1	5	4	6	4	6	4	4	6	5	5	7	7	6	4	3	4	4	3	4	4
2	61	1	1	5	4	5	4	5	4	5	5	4	4	5	5	5	2	1	4	1	1	3	3
2	35	1	1	6	5	7	5	6	5	4	7	4	4	6	7	6	4	4	4	4	4	4	4
1	47	1	1	6	4	6	6	6	6	6	6	5	5	7	7	7	5	4	4	4	4	4	4
2	68	1	1	6	6	6	6	6	6	6	6	6	6	7	7	4	4	2	4	4	4	4	4
2	22	1	1	5	4	6	6	7	5	4	5	4	4	7	7	7	5	4	5	4	5	4	5
2	24	1	1	4	1	7	5	6	4	4	5	4	4	7	4	4	4	4	4	4	5	4	4
2	33	1	1	7	2	7	6	7	1	5	7	7	7	7	7	7	6	4	7	5	4	4	5
1	22	1	1	6	4	6	6	5	6	5	6	5	5	5	5	5	4	3	3	5	5	6	5
1	47	1	1	6	5	6	6	6	6	7	6	6	6	6	6	6	6	5	6	5	5	5	4
2	58	1	1	6	6	6	6	6	6	6	6	6	6	2	7	6	7	4	7	7	7	7	6
1	30	1	1	2	2	6	4	6	4	2	6	4	6	7	7	7	4	6	6	6	4	6	6
2	32	1	1	5	3	6	6	7	6	6	6	6	6	7	7	6	5	5	5	4	5	5	5
1	44	1	1	5	4	6	5	6	6	6	6	4	5	6	6	6	4	3	5	4	4	5	5
1	67	1	1	6	6	4	5	4	6	7	6	5	6	5	5	1	1	1	1	1	1	1	2
2	30	1	1	7	5	7	7	7	7	7	7	7	7	7	7	7	7	4	7	5	5	5	4
1	81	1	1	5	5	7	5	5	5	6	6	4	6	6	4	6	4	4	6	6	6	6	4
1	39	1	1	5	5	5	5	6	5	5	5	4	4	6	5	5	4	4	4	4	4	4	4
1	35	1	1	7	7	7	7	7	7	7	7	4	6	7	7	6	4	1	4	4	3	4	4
2	44	1	1	7	4	5	5	7	6	6	6	5	4	1	6	5	7	4	5	5	5	5	4
1	39	1	1	4	4	5	5	6	4	3	4	4	5	4	5	6	5	4	5	5	4	4	4
2	60	1	1	5	5	7	6	7	6	5	6	6	5	7	6	6	6	5	5	4	5	5	4
1	22	1	1	7	3	6	7	6	6	7	6	4	5	7	5	6	4	6	2	4	5	3	6
2	71	1	1	7	7	7	7	7	7	7	7	7	7	7	7	7	6	6	3	4	6	6	6
1	58	1	1	7	6	7	7	5	6	6	6	5	5	3	6	5	4	3	4	4	3	4	3
2	35	1	1	7	7	7	6	7	6	6	7	7	7	7	7	7	6	3	4	4	5	4	4
2	48	1	1	1	1	7	1	7	3	1	7	7	6	7	3	6	6	2	4	7	6	4	6
2	74	1	1	7	7	7	7	7	7	7	7	7	6	7	7	7	6	1	4	4	4	4	4
2	26	1	1	5	5	5	5	5	5	5	5	4	4	5	5	5	5	5	5	5	5	4	5
1	35	1	1	4	4	5	4	4	4	4	5	4	4	7	6	6	6	6	2	5	6	6	2
3	50	1	1	4	4	6	4	6	4	4	6	4	4	7	7	5	4	4	4	4	3	4	4
2	59	1	1	7	7	7	7	7	7	7	7	7	6	7	7	7	7	7	6	7	7	4	7
1	41	1	1	7	6	6	7	6	5	7	4	5	5	6	6	4	5	4	4	4	5	5	5
1	22	1	1	7	7	7	7	7	7	6	6	5	5	5	5	2	5	4	5	5	5	4	5
3	58	1	1	5	4	6	5	6	5	4	6	4	4	6	6	5	4	3	5	4	6	4	4
1	46	1	1	3	2	7	6	7	6	6	7	6	7	1	6	6	6	4	5	6	5	6	5
2	50	1	1	3	3	7	7	6	7	6	7	7	6	7	7	7	7	6	6	7	6	6	7
1	36	1	1	5	4	6	6	6	6	6	7	6	6	7	6	5	5	4	4	4	4	4	4
2	36	1	1	4	4	5	4	4	4	4	5	4	5	6	5	4	4	4	4	4	4	4	4
2	31	1	1	6	6	6	6	6	6	6	6	6	6	6	6	6	4	3	4	3	2	4	4
1	50	1	1	6	6	6	6	7	6	6	7	7	7	7	7	7	5	4	5	5	5	5	5
2	25	1	1	4	4	5	5	5	5	5	4	4	4	6	6	5	6	4	6	4	5	4	5
2	33	1	1	6	5	6	6	6	6	6	5	5	4	6	6	5	4	2	4	4	4	4	3
1	40	1	1	6	7	7	6	7	6	7	6	5	6	5	6	7	6	3	5	5	7	6	5
2	59	1	1	4	3	7	7	5	7	5	7	7	6	7	7	6	7	4	4	6	6	5	5
2	65	1	1	7	7	7	7	6	7	7	6	6	6	2	5	6	7	6	4	7	6	6	6
2	45	1	1	6	6	7	6	6	6	7	7	7	6	1	7	7	6	6	3	6	5	6	6
1	30	1	1	6	5	1	6	7	7	7	7	7	7	7	7	7	1	4	6	4	4	4	4
1	64	1	1	6	4	6	4	6	6	6	6	4	6	6	7	4	5	4	4	4	5	4	4
1	38	1	1	5	5	7	6	7	6	5	6	6	5	7	7	6	4	4	3	4	3	4	3
1	26	1	1	6	6	6	6	6	6	6	6	6	6	2	6	6	6	5	4	6	5	6	6
2	52	1	1	4	4	4	4	4	4	4	4	4	4	4	4	4	4	4	4	4	4	4	4
2	47	1	1	6	6	6	6	6	6	6	5	4	5	3	5	5	4	4	4	4	4	4	2
2	29	1	1	6	3	7	7	6	7	5	7	5	4	7	6	7	5	3	5	4	3	4	3
2	42	1	1	6	5	6	6	6	6	6	6	6	6	6	6	6	6	4	6	5	5	4	4
2	69	1	1	6	6	7	7	7	6	7	7	6	6	7	7	7	3	3	6	3	4	5	5
2	53	1	1	6	5	6	5	6	6	6	5	5	4	2	5	6	5	4	4	4	5	5	5
2	53	1	1	6	6	6	5	7	6	6	4	4	4	7	7	7	6	6	4	7	4	6	4
1	31	1	1	6	6	6	6	6	6	6	6	6	4	2	6	6	4	4	5	4	5	4	4
1	23	1	1	6	6	6	6	6	6	6	6	6	6	7	7	6	3	5	4	5	5	5	5
1	28	1	1	7	7	7	7	7	7	7	7	7	7	7	7	7	3	3	3	5	2	4	3
1	34	1	1	4	3	5	5	4	6	4	5	4	5	4	4	5	5	4	6	4	5	4	5
