# Supplementary material for: Sharing conspiracy theories and staying in power: How leaders' false theories influence leadership perception
Source: Br J Soc Psychol. 2026 Apr 28;65:e70088. doi: 10.1111/bjso.70088 (PMC13125733; doi:10.1111/bjso.70088)
Supplement: Supplementary file 1 — Data S1. Supporting Information. [file BJSO-65-0-s001.zip › Study 2/s2.csv]

gender	age	dominant_1	dominant_2	dominant_3	dominant_4	dominant_5	dominant_6	dominant_7	competence_1	competence_2	competence_3	competence_4	competence_5	competence_6	warmth_1	warmth_2	warmth_3	warmth_4	warmth_5	warmth_6	warmth_7	error_type	condition
1	32	6	6	4	4	6	4	6	4	4	4	4	3	4	3	3	4	2	3	3	2	1	1
1	43	7	7	7	7	6	6	6	5	4	5	2	4	6	5	4	3	5	4	4	4	1	1
2	36	6	7	6	6	4	3	6	4	4	4	2	2	4	4	2	4	1	2	3	2	1	1
2	32	5	5	4	5	6	6	5	5	4	4	5	4	4	4	4	4	4	5	4	4	1	1
1	33	5	5	6	6	6	6	5	2	2	2	2	3	3	2	3	3	2	2	2	2	1	1
1	33	6	6	6	6	7	6	7	5	5	5	5	3	4	3	2	5	2	2	2	2	1	1
1	23	7	7	5	7	6	6	5	5	5	7	7	3	5	3	3	3	2	2	2	2	1	1
2	23	7	6	5	6	6	5	6	4	5	4	4	4	4	3	3	3	3	3	3	3	1	1
2	35	4	3	4	4	5	4	5	5	4	5	1	1	4	4	1	1	1	1	1	1	1	1
1	30	4	5	7	7	4	7	7	4	5	4	4	7	3	4	3	3	4	4	4	4	1	1
2	35	4	4	4	4	4	4	4	4	4	4	4	4	4	4	4	4	4	4	4	4	1	1
2	30	6	6	6	5	6	6	6	4	6	5	5	4	4	3	2	3	2	2	2	2	1	1
2	24	7	7	1	7	1	1	1	1	1	1	3	1	1	1	1	1	1	1	1	1	1	1
2	35	7	6	6	7	7	5	7	4	4	4	5	4	4	4	3	3	4	4	4	4	1	1
2	35	4	6	6	5	6	5	5	5	4	4	4	4	4	4	4	4	4	4	4	4	1	1
1	50	3	3	3	3	5	3	3	4	4	4	4	5	4	5	4	4	4	5	4	4	1	1
1	40	5	4	5	5	6	4	6	4	4	4	3	4	4	4	4	3	4	4	4	4	1	1
1	46	3	5	5	3	5	5	5	4	3	3	5	5	3	3	3	5	3	2	3	3	1	1
1	36	5	1	6	4	6	5	5	4	4	4	4	4	4	3	3	4	3	2	3	4	1	1
2	23	6	6	6	6	6	6	6	5	5	5	5	5	2	3	3	2	3	3	3	3	1	1
2	27	6	5	6	6	6	6	5	6	4	4	5	4	3	3	4	4	5	2	4	4	1	1
1	19	5	6	4	5	5	6	6	6	6	5	6	5	5	5	2	4	4	5	5	3	1	1
1	56	6	6	5	5	7	5	6	4	5	5	4	2	3	3	3	2	3	3	3	2	1	1
1	55	5	5	5	4	5	5	5	4	4	4	4	3	3	4	4	3	4	4	4	4	1	1
1	42	4	7	1	1	7	1	7	3	4	4	3	3	3	2	3	4	2	4	3	4	1	1
1	44	4	4	6	4	5	4	5	3	3	3	3	3	4	4	5	3	3	4	5	4	1	1
1	45	4	6	6	6	6	5	6	6	5	5	6	6	5	4	4	4	4	4	4	4	1	1
1	43	6	6	6	6	6	6	6	4	4	4	2	4	1	4	4	4	4	4	4	4	1	1
1	38	5	6	5	6	7	6	6	2	4	4	5	3	5	4	4	2	6	5	5	6	1	1
1	37	6	6	6	6	6	5	6	5	5	6	6	5	4	6	6	6	6	4	5	5	1	1
2	28	4	4	4	4	4	4	4	4	4	4	4	4	4	4	4	4	4	4	4	4	1	1
1	29	4	5	6	5	7	5	2	4	4	3	4	5	2	2	1	2	1	1	1	2	1	1
1	28	5	4	4	4	5	4	7	2	4	2	4	3	4	1	1	1	1	1	1	1	1	1
1	53	3	4	2	3	7	3	5	5	4	2	5	1	6	2	2	3	1	3	2	4	1	1
2	34	3	3	4	3	5	3	5	4	2	3	2	3	4	3	4	4	3	4	3	4	1	1
2	43	6	4	6	5	5	5	5	5	5	4	4	4	4	3	3	3	3	3	4	4	1	1
2	38	5	4	4	4	5	7	5	5	4	4	5	4	2	4	3	3	3	4	2	3	1	1
1	53	7	6	7	7	7	5	7	5	6	6	7	5	5	2	1	2	3	2	3	2	1	1
1	60	3	5	2	3	2	2	5	3	3	3	3	3	2	2	2	3	2	2	2	2	1	1
2	52	4	4	4	3	4	4	2	2	3	3	5	5	2	3	3	5	3	3	4	3	1	1
1	56	6	6	6	6	6	6	6	4	6	6	6	5	5	4	4	4	4	4	4	4	1	1
1	30	6	6	5	5	7	5	6	4	3	3	3	3	3	4	2	3	3	3	4	3	1	1
2	66	5	3	5	5	3	5	5	6	7	6	2	3	6	3	3	3	3	3	3	5	1	1
2	42	6	6	6	6	5	6	6	5	6	5	6	5	5	3	3	3	5	3	5	5	1	1
1	35	6	4	5	5	5	4	6	6	5	4	3	2	5	5	5	2	4	5	5	4	1	1
1	60	3	3	3	3	3	3	3	3	3	3	3	3	3	2	2	3	2	2	2	3	1	1
2	28	7	7	7	7	6	6	7	6	4	4	4	3	3	4	4	4	4	3	4	4	1	1
2	71	6	6	6	6	6	5	5	4	4	4	4	4	3	3	3	4	2	3	2	3	1	1
2	49	7	7	7	7	5	7	7	6	7	5	1	2	5	5	3	5	5	4	5	5	1	1
1	66	5	4	5	5	5	4	4	5	4	4	4	5	4	5	4	4	4	5	4	4	1	1
2	57	7	7	7	7	7	7	7	7	7	7	7	7	7	1	1	7	1	1	1	1	1	1
2	57	4	4	4	5	5	3	4	3	4	5	4	4	5	4	4	3	5	4	5	3	1	1
2	41	6	5	6	5	5	6	6	4	5	4	4	5	4	4	4	4	4	3	4	4	1	1
2	37	5	4	6	4	7	4	6	2	5	3	1	2	2	4	4	4	4	5	4	4	1	1
2	36	6	6	6	6	5	4	3	4	4	4	4	3	2	4	2	2	3	3	4	3	1	1
1	39	6	6	5	6	5	6	6	3	3	4	2	2	3	4	4	2	3	7	3	4	1	1
1	30	5	4	5	5	5	4	4	4	3	4	4	4	4	4	4	4	4	4	4	4	1	1
2	66	6	6	7	6	6	6	6	5	5	5	4	5	4	4	4	5	4	2	4	4	1	1
1	46	3	3	3	3	3	3	3	2	3	3	2	2	1	1	1	5	1	1	1	1	1	1
1	38	4	4	6	5	5	5	5	5	5	4	5	5	5	5	4	5	4	4	4	4	1	1
1	35	5	6	6	5	4	3	6	3	4	3	2	3	4	2	3	2	4	4	4	3	1	1
2	35	5	4	5	5	5	5	5	5	5	5	3	3	5	5	5	4	4	4	5	5	1	1
1	26	6	4	5	5	5	5	4	5	4	4	2	4	5	4	4	3	4	3	4	4	1	1
2	71	6	6	4	5	6	4	6	4	4	4	3	6	3	4	4	4	4	5	4	4	1	1
2	60	5	6	5	5	6	5	6	3	4	3	3	5	3	2	3	3	2	2	3	3	1	1
2	43	3	3	5	5	5	5	3	5	5	5	5	4	4	3	3	4	3	3	4	4	1	1
1	33	5	5	5	4	6	5	5	4	4	4	4	4	4	4	3	4	4	4	4	4	1	1
1	50	5	3	5	5	2	2	2	2	3	2	1	5	1	2	1	2	1	1	2	2	1	1
2	19	7	5	7	6	6	7	5	7	6	6	6	5	6	6	6	6	6	5	5	5	1	1
2	35	6	6	6	6	7	6	7	4	5	4	4	5	4	4	3	3	4	4	4	4	1	1
2	66	4	4	5	4	4	4	4	5	4	4	5	5	5	4	4	4	4	4	4	4	1	1
2	42	5	5	5	5	5	5	5	5	5	5	4	5	5	5	5	3	5	5	5	5	1	1
1	66	6	6	6	6	6	6	6	6	6	6	3	6	6	4	4	4	5	4	5	5	1	1
2	59	4	4	4	4	4	4	4	4	4	4	4	5	4	4	3	4	4	3	4	4	1	1
2	64	7	7	6	6	7	7	7	6	4	6	6	4	4	6	4	2	4	5	4	4	1	1
2	54	5	4	5	4	5	4	4	3	4	4	4	4	3	2	2	3	3	3	2	3	1	1
2	64	7	7	7	7	7	7	7	6	7	4	6	5	5	4	4	3	4	4	4	4	1	1
2	31	7	6	6	5	6	5	5	5	4	4	3	3	4	4	4	2	4	5	4	3	1	1
2	36	6	6	6	6	6	6	7	4	4	4	5	5	5	4	4	5	4	5	5	5	1	1
2	55	4	5	5	4	5	5	6	6	5	4	7	5	5	5	3	3	4	3	4	3	1	1
1	27	5	7	5	6	6	6	6	5	6	5	1	2	6	6	7	2	5	6	4	5	1	1
1	29	1	1	1	1	1	1	1	1	1	1	1	1	1	1	1	4	1	1	1	1	1	1
1	53	5	5	5	6	7	6	6	6	5	4	5	4	5	5	5	4	5	4	6	5	1	1
1	34	5	5	5	5	4	4	4	4	4	4	4	5	4	3	3	3	3	3	3	3	1	1
1	38	4	4	6	5	5	4	4	4	4	4	3	5	4	4	4	5	4	4	4	4	0	1
2	26	5	2	6	5	6	6	4	6	5	5	5	2	5	5	5	6	6	7	5	5	0	1
2	47	7	7	5	5	7	5	4	7	7	4	1	7	7	5	7	5	5	5	6	6	0	1
1	55	2	3	5	2	5	2	2	3	3	3	1	3	4	4	4	4	4	3	4	4	0	1
2	57	5	4	6	6	6	6	5	4	4	4	5	5	4	7	4	7	7	7	4	6	0	1
1	36	3	3	5	5	3	3	4	4	4	4	4	3	4	4	4	6	3	5	3	3	0	1
2	65	6	4	6	4	6	4	4	6	5	5	5	4	5	2	4	6	6	5	5	5	0	1
2	30	4	1	2	4	3	5	6	6	5	5	4	2	5	4	6	3	6	5	4	4	0	1
2	49	3	3	3	6	6	5	3	7	5	4	2	3	4	6	3	4	6	6	4	6	0	1
1	42	3	3	3	3	3	3	3	4	4	4	1	1	4	3	3	5	4	3	3	3	0	1
1	37	6	4	5	6	3	6	7	6	6	5	6	4	5	6	7	3	5	6	5	4	0	1
1	41	2	2	4	2	2	2	2	4	4	4	2	3	3	4	4	3	4	5	4	4	0	1
1	22	5	5	6	5	6	5	3	5	4	3	3	4	3	4	4	5	4	3	3	4	0	1
1	71	6	5	7	7	6	5	5	4	5	4	3	1	7	6	6	7	6	6	6	6	0	1
2	61	6	6	6	6	4	6	6	6	7	4	7	7	7	4	4	7	4	6	4	6	0	1
1	28	2	2	3	4	4	2	2	3	4	4	3	4	5	5	5	6	5	5	5	5	0	1
1	41	4	4	4	4	4	4	4	4	4	4	5	5	4	4	4	5	4	4	4	4	0	1
2	62	4	4	4	2	5	4	3	3	4	4	2	3	3	5	5	4	5	5	4	4	0	1
1	62	4	4	6	4	4	4	4	4	4	4	4	4	4	4	4	4	4	4	4	4	0	1
1	44	4	4	4	4	3	4	4	4	4	4	5	3	4	5	5	5	4	5	4	4	0	1
2	40	1	2	3	2	7	3	3	3	5	3	1	2	2	3	7	2	6	6	2	6	0	1
2	51	3	1	3	2	4	2	2	3	3	3	2	4	5	5	5	5	5	5	4	5	0	1
2	56	3	3	3	3	5	3	3	4	3	3	3	3	4	4	4	4	4	4	4	4	0	1
2	41	2	2	1	1	7	2	1	5	4	3	3	4	2	5	6	6	6	6	4	6	0	1
2	21	5	4	6	5	5	4	4	4	4	4	4	4	3	5	5	4	4	5	5	4	0	1
1	31	3	3	2	1	4	3	1	3	1	1	7	4	1	5	5	6	5	5	3	4	0	1
1	26	4	4	4	4	4	4	4	4	4	4	4	4	4	4	4	4	4	4	4	4	0	1
2	50	4	4	5	5	6	5	4	5	5	4	5	5	5	5	4	5	4	5	4	4	0	1
2	34	2	1	3	3	5	2	2	4	4	3	3	3	3	4	5	6	5	6	4	5	0	1
1	36	4	4	6	4	4	4	4	4	4	4	4	4	4	4	4	4	4	4	4	4	0	1
1	30	5	5	6	5	7	5	5	4	4	4	3	4	7	6	7	4	6	6	7	6	0	1
1	31	4	4	4	4	4	4	4	4	4	4	4	4	4	4	4	4	4	4	4	4	0	1
2	32	1	1	1	1	1	1	1	1	1	1	1	1	4	5	7	7	5	5	7	7	0	1
2	52	7	7	7	4	7	6	7	4	4	6	6	6	6	5	4	4	4	6	4	4	0	1
2	45	4	4	5	4	5	4	4	4	5	4	5	4	5	6	6	6	6	6	6	6	0	1
2	65	4	4	4	4	4	4	4	5	4	4	4	4	4	4	5	4	4	4	4	4	0	1
1	52	5	4	4	4	5	5	4	5	5	5	4	5	5	6	7	6	6	6	6	6	0	1
1	46	7	6	7	7	7	7	6	5	5	5	5	5	6	6	5	3	5	6	5	5	0	1
1	62	6	4	6	6	6	6	4	5	6	4	5	4	4	4	5	4	4	3	4	4	0	1
1	38	3	3	5	4	3	4	5	2	3	3	3	2	4	5	5	6	5	6	5	6	0	1
1	39	5	5	6	6	5	6	5	5	5	4	5	4	4	5	4	4	5	5	4	5	0	1
2	52	6	6	6	6	6	6	6	3	5	5	1	2	3	5	5	3	5	5	5	5	0	1
1	58	3	5	4	2	5	3	3	3	3	4	3	3	3	5	5	4	3	5	4	4	0	1
2	43	4	4	4	4	4	4	4	5	5	4	5	4	4	4	5	6	4	4	4	6	0	1
1	33	4	2	4	3	4	3	3	4	4	3	3	3	3	5	6	5	5	5	5	4	0	1
1	31	6	5	6	6	5	5	5	4	3	3	2	3	2	5	5	5	5	6	5	4	0	1
2	46	5	4	6	6	7	6	5	7	5	6	7	4	6	6	6	7	6	7	6	7	0	1
1	65	5	3	5	4	3	4	4	4	4	4	1	1	3	5	7	7	6	6	4	6	0	1
1	39	5	4	4	5	5	5	5	4	4	4	4	5	4	4	3	3	4	4	4	4	0	1
1	58	3	3	3	3	3	3	3	3	3	3	3	3	3	3	3	5	3	3	3	3	0	1
2	26	4	4	4	4	4	4	4	4	4	4	4	4	5	6	6	2	6	5	6	6	0	1
1	59	5	4	5	5	7	5	5	4	4	4	4	4	4	5	4	4	4	7	4	4	0	1
1	38	4	4	4	4	4	4	4	4	4	4	4	4	3	3	4	4	3	4	4	4	0	1
2	36	4	3	5	4	3	4	4	4	3	3	3	3	4	5	5	5	4	5	4	5	0	1
2	43	4	4	5	3	2	3	3	4	4	2	3	1	1	5	4	4	4	5	4	4	0	1
2	21	4	3	3	3	4	4	2	4	4	4	4	4	2	4	4	6	5	6	4	4	0	1
1	36	4	4	6	6	4	4	4	4	4	4	4	4	4	4	4	3	4	4	4	4	0	1
1	45	5	4	6	5	5	5	4	5	4	4	4	4	5	6	6	5	6	6	6	5	0	1
1	20	7	7	7	7	7	7	7	6	5	6	7	6	7	5	5	4	6	5	5	4	0	1
1	59	5	4	7	6	5	6	5	5	5	5	4	2	5	6	6	6	6	6	6	6	0	1
1	56	5	4	5	5	5	5	4	3	3	3	2	3	3	4	5	5	5	4	5	5	0	1
2	39	4	1	5	5	5	5	5	4	4	4	3	1	3	5	5	7	5	5	5	5	0	1
2	38	3	3	4	3	5	4	3	5	6	3	4	4	4	6	6	5	6	6	6	6	0	1
2	30	2	2	4	4	3	3	2	5	4	2	5	4	5	6	6	6	5	6	6	6	0	1
2	36	4	4	4	4	4	4	4	4	4	4	4	4	4	4	6	4	4	4	4	4	0	1
1	57	4	4	4	4	4	4	4	5	4	5	5	3	5	5	5	5	5	4	5	5	0	1
3	25	4	5	5	5	6	5	5	5	4	3	2	3	5	4	6	5	5	6	4	5	0	1
2	69	6	6	6	6	6	6	5	3	4	3	2	2	3	4	3	3	3	3	4	2	0	1
2	65	3	3	3	3	3	3	3	3	3	3	3	5	3	4	5	4	4	4	4	4	0	1
2	33	6	6	6	6	6	6	6	6	6	6	2	2	6	6	6	2	6	6	6	6	0	1
2	50	1	1	1	1	1	1	1	4	4	1	7	1	4	4	1	7	4	1	1	1	0	1
2	60	4	5	5	5	4	5	4	4	4	3	4	4	5	4	4	5	4	4	4	4	0	1
2	44	3	3	5	3	5	4	4	5	5	5	3	2	4	6	6	6	6	6	6	6	0	1
2	58	6	3	6	5	6	4	3	4	6	4	5	4	4	2	4	3	5	2	3	4	0	1
2	33	2	2	2	3	2	3	3	4	4	4	3	3	4	5	5	6	5	5	5	5	0	1
1	34	5	5	5	5	5	5	5	4	4	4	4	4	4	5	4	5	5	5	5	5	0	1
2	21	4	4	4	4	4	4	4	4	4	4	4	4	4	4	4	6	4	6	4	4	0	1
2	23	4	1	6	5	5	5	5	5	4	4	6	3	5	6	4	7	5	5	5	5	1	0
1	21	5	5	6	6	5	5	5	4	4	4	4	5	4	4	3	4	3	3	4	4	1	0
2	45	5	5	4	4	2	4	5	4	4	4	5	3	4	4	4	4	4	3	4	4	1	0
2	33	5	5	6	6	5	6	6	5	4	4	4	5	5	4	5	4	5	5	4	5	1	0
2	38	7	7	7	6	7	6	6	4	4	5	4	3	4	3	2	2	3	4	2	3	1	0
2	31	6	5	6	6	6	4	5	5	4	3	4	4	3	4	4	3	4	3	4	3	1	0
1	55	4	5	5	4	5	4	5	4	3	4	2	3	3	4	4	4	4	4	4	4	1	0
1	41	3	3	5	6	6	5	3	5	5	5	5	5	4	5	5	4	3	4	5	4	1	0
2	52	4	2	4	7	4	6	6	6	6	6	4	5	6	5	4	3	5	5	5	5	1	0
1	60	5	6	6	6	6	5	5	3	5	4	5	1	3	2	1	3	2	1	3	2	1	0
1	35	5	4	5	5	6	4	6	3	3	2	2	3	1	2	2	3	2	2	2	2	1	0
2	59	5	4	5	5	5	4	4	5	5	3	6	5	5	5	4	4	5	4	5	5	1	0
1	37	6	7	5	6	6	6	6	2	5	4	2	1	2	2	2	2	3	2	2	3	1	0
2	42	3	3	3	5	5	3	5	4	3	3	5	2	3	2	2	2	2	2	2	2	1	0
1	22	4	4	4	4	3	6	5	5	5	5	5	5	5	4	3	6	4	4	4	4	1	0
1	28	4	4	4	4	4	4	4	4	4	4	4	4	4	4	4	4	4	4	4	4	1	0
2	38	6	6	6	6	6	5	7	4	4	4	3	3	2	3	3	2	2	3	3	2	1	0
1	55	6	5	6	6	6	6	6	5	5	5	5	4	5	4	4	4	5	5	4	4	1	0
1	55	7	6	5	4	5	6	6	4	3	4	3	3	3	2	2	1	2	2	3	3	1	0
2	42	7	6	7	7	6	7	6	4	6	5	4	4	3	4	4	4	3	4	4	4	1	0
1	51	6	5	7	5	7	4	7	5	4	5	4	1	3	4	1	4	2	4	2	4	1	0
1	21	1	1	2	1	5	1	2	2	3	2	7	5	1	1	1	3	2	2	4	4	1	0
1	27	4	5	4	4	4	4	4	4	4	3	1	4	1	4	4	4	4	4	4	3	1	0
2	31	7	6	7	6	7	6	6	6	5	6	4	6	6	5	5	5	4	5	4	4	1	0
1	66	4	3	2	4	3	4	3	3	3	2	4	5	4	4	4	6	4	4	4	4	1	0
2	39	6	6	7	7	6	6	6	5	5	5	5	5	5	3	3	3	3	3	4	4	1	0
1	38	5	4	5	6	6	4	6	5	6	6	6	4	4	4	4	4	4	4	4	4	1	0
1	27	6	6	3	5	6	4	2	2	4	4	2	2	3	2	3	4	2	4	4	2	1	0
1	43	3	6	3	3	6	3	3	4	4	4	4	3	4	3	3	4	3	3	3	4	1	0
1	27	4	4	5	3	6	3	4	4	4	4	3	5	2	4	5	5	3	3	3	4	1	0
1	30	5	3	5	3	3	2	7	3	3	2	1	5	1	3	2	2	2	1	2	1	1	0
1	38	5	5	4	5	6	4	5	3	3	3	3	3	2	2	2	2	2	2	2	3	1	0
2	38	6	6	4	4	6	4	5	3	4	3	3	2	3	2	2	2	2	3	2	2	1	0
2	59	6	6	6	6	5	5	6	4	4	4	4	4	4	4	3	4	3	3	4	4	1	0
2	39	6	5	6	6	5	6	6	4	4	5	4	4	4	4	4	4	4	4	4	4	1	0
2	26	6	7	6	5	6	6	7	4	5	5	3	3	2	2	3	2	2	3	2	2	1	0
1	67	4	4	4	4	4	4	4	4	4	4	4	4	4	4	4	4	4	4	4	4	1	0
1	27	6	6	7	7	5	6	5	5	5	4	6	5	5	4	4	3	4	4	4	4	1	0
2	33	6	5	3	4	5	4	6	2	3	4	3	2	2	2	2	2	2	2	2	2	1	0
1	46	5	5	5	5	6	5	5	4	4	4	4	3	4	3	1	3	3	2	4	3	1	0
1	45	6	6	6	5	5	4	5	5	4	4	5	4	4	3	2	2	3	3	4	4	1	0
2	28	5	6	5	5	6	5	6	3	4	4	4	3	3	3	2	4	2	2	2	4	1	0
2	60	5	4	5	4	6	4	4	5	4	4	4	2	5	4	4	4	4	4	4	4	1	0
3	31	6	6	5	6	6	6	6	3	4	2	3	3	2	3	2	3	3	3	3	3	1	0
2	43	6	6	6	6	6	6	6	5	4	5	3	2	4	4	3	4	4	4	5	5	1	0
2	35	6	5	4	3	6	3	5	2	4	2	2	1	1	2	1	1	1	2	1	1	1	0
1	34	4	4	4	5	5	5	4	5	4	4	5	3	4	3	3	5	4	3	3	4	1	0
2	27	1	2	2	3	3	1	1	1	1	1	5	4	1	1	1	3	1	4	1	1	1	0
2	47	4	4	5	5	4	3	4	4	4	4	5	3	4	4	4	4	4	4	3	3	1	0
2	64	6	4	6	4	6	5	5	4	4	4	3	3	3	4	4	3	4	4	4	4	1	0
2	67	6	5	5	5	5	5	6	4	4	4	2	2	4	5	5	3	5	5	4	4	1	0
2	38	2	1	3	4	5	1	4	4	2	2	3	2	1	2	1	2	2	3	2	1	1	0
1	50	7	6	7	7	5	6	6	5	5	6	6	4	5	4	4	4	4	3	4	4	1	0
2	55	4	4	4	4	5	4	5	4	2	3	3	5	3	3	3	4	2	4	1	2	1	0
1	30	6	4	3	6	5	6	6	6	4	4	2	2	6	4	4	4	4	4	4	4	1	0
2	61	7	4	1	1	7	1	7	1	4	4	1	4	1	6	4	3	3	1	4	6	1	0
2	45	5	5	4	5	4	1	3	2	4	4	4	2	1	1	1	3	1	1	1	1	1	0
2	29	6	6	6	6	7	6	7	6	7	5	4	5	4	4	2	6	4	2	4	4	1	0
1	58	5	6	6	5	6	6	7	4	2	4	5	3	3	1	1	6	4	1	3	4	1	0
1	41	5	5	5	5	6	5	5	5	5	5	6	5	5	4	4	4	4	4	4	4	1	0
2	36	7	7	7	7	7	7	7	7	6	5	3	3	3	4	3	3	4	3	4	3	1	0
1	33	5	5	3	2	5	3	4	2	2	2	3	2	2	2	2	2	2	2	2	2	1	0
1	33	6	6	6	5	5	5	6	6	6	6	2	3	6	5	6	2	5	5	6	6	1	0
1	19	3	6	5	4	5	4	3	4	4	4	3	2	3	3	2	3	3	3	3	3	1	0
1	47	5	6	5	5	5	4	5	4	4	4	4	3	2	3	3	4	2	3	3	4	1	0
1	19	5	5	6	6	4	6	7	6	6	5	4	6	3	4	1	3	4	3	3	3	1	0
1	46	2	2	2	2	2	2	2	2	4	2	4	4	2	2	2	4	2	2	2	2	1	0
1	42	4	3	4	4	5	5	5	4	4	4	3	3	4	4	4	4	4	4	4	4	1	0
1	29	5	5	5	5	5	5	5	3	3	3	3	5	3	3	2	3	3	3	3	3	1	0
1	35	6	6	5	5	5	3	5	3	3	3	1	3	3	3	3	2	2	3	3	2	1	0
2	41	4	4	5	5	5	5	5	5	5	4	6	4	5	4	4	5	4	5	4	4	1	0
2	22	4	5	5	4	5	5	5	5	4	4	4	3	3	6	4	4	5	6	4	4	1	0
2	60	6	6	2	2	6	2	4	1	1	2	1	1	1	1	1	1	1	1	1	1	1	0
2	54	4	4	4	4	4	4	4	4	4	4	4	4	4	4	4	4	4	4	4	4	1	0
2	22	6	6	6	4	7	5	7	5	4	4	4	2	3	4	2	2	4	2	4	2	1	0
1	42	6	6	7	5	7	6	6	5	6	6	6	5	3	7	6	5	6	7	6	7	1	0
1	53	4	4	4	4	4	4	2	4	4	3	3	3	4	4	4	4	4	4	4	4	1	0
1	35	2	5	4	4	5	4	4	4	4	4	3	3	1	4	4	3	4	3	4	4	1	0
2	21	6	6	5	5	4	6	6	5	4	4	3	5	3	4	4	5	4	4	3	4	1	0
2	58	7	7	5	7	7	7	5	6	6	4	2	2	6	5	3	4	4	5	5	4	1	0
1	48	5	5	3	3	5	3	5	4	4	4	3	3	3	4	4	4	4	4	4	4	1	0
1	41	6	7	6	6	5	5	7	4	3	4	5	5	2	3	2	4	3	2	4	2	1	0
1	24	7	1	7	6	4	4	7	7	4	4	6	7	5	7	7	5	5	5	4	3	1	0
2	68	6	4	7	4	4	4	4	4	4	4	4	4	4	4	4	4	4	4	4	4	1	0
2	66	5	5	5	5	5	5	5	5	5	5	5	4	4	4	4	4	4	4	4	5	1	0
2	21	4	3	5	4	4	4	5	4	4	4	4	4	3	4	4	3	4	4	4	3	1	0
1	30	5	6	2	5	5	4	6	5	3	4	4	2	3	3	2	5	3	2	2	2	1	0
1	70	6	6	6	6	6	6	6	6	5	5	3	2	4	4	4	3	3	3	3	4	1	0
2	28	5	4	6	4	6	5	5	5	5	5	4	4	3	4	3	2	3	2	4	3	1	0
1	38	7	7	7	5	7	5	7	3	4	2	6	6	4	2	7	2	4	1	1	3	1	0
2	54	6	6	6	6	5	6	5	5	6	5	5	5	6	6	6	6	6	6	6	6	0	0
2	58	7	7	7	7	7	7	7	7	7	6	6	4	5	7	7	6	6	7	4	5	0	0
2	43	6	6	6	6	6	6	6	4	5	3	4	2	6	7	7	6	7	7	7	7	0	0
1	63	5	4	6	5	6	6	5	5	5	4	5	5	6	5	4	5	6	6	4	6	0	0
2	24	3	3	5	3	5	5	4	6	5	5	5	6	5	5	6	6	5	6	6	6	0	0
1	45	4	4	4	4	5	4	4	4	4	4	4	4	4	4	4	6	4	5	4	4	0	0
2	61	4	3	5	4	3	4	3	5	4	4	4	5	5	3	4	5	4	5	4	5	0	0
1	37	6	3	7	7	5	6	4	4	4	4	3	4	4	5	5	5	5	6	6	5	0	0
2	24	5	4	5	5	5	5	4	5	5	4	5	4	5	4	5	5	5	5	5	5	0	0
1	59	4	4	4	4	4	4	4	4	4	4	7	7	4	4	4	4	4	4	4	4	0	0
2	58	7	1	7	7	7	7	7	7	7	4	7	7	7	7	4	7	7	7	7	4	0	0
2	51	7	5	7	6	6	7	5	7	7	7	1	1	7	6	6	4	4	6	5	5	0	0
2	53	6	6	6	5	6	5	6	5	5	5	3	1	5	4	4	3	5	5	4	4	0	0
1	27	5	4	5	4	4	5	5	5	4	4	4	4	5	5	4	4	5	5	4	4	0	0
2	37	5	4	5	4	5	4	4	4	5	4	5	5	4	5	5	5	4	5	5	5	0	0
1	22	5	5	5	6	5	5	6	3	5	2	2	2	3	5	4	3	3	3	3	2	0	0
3	31	5	3	6	5	6	6	5	6	6	4	7	6	6	6	6	6	6	6	6	6	0	0
2	69	5	5	5	5	5	5	4	4	5	4	5	5	5	5	5	6	5	5	5	5	0	0
2	57	4	4	7	4	4	7	7	7	7	4	7	7	7	4	7	4	4	7	4	4	0	0
1	43	5	5	5	5	5	5	5	5	5	5	3	3	5	6	6	4	5	5	6	6	0	0
1	62	4	2	6	6	6	6	5	6	6	6	7	7	6	6	6	6	6	6	6	6	0	0
1	29	4	4	4	4	4	4	4	4	4	4	4	3	4	4	5	4	4	5	5	4	0	0
1	27	6	3	6	5	4	4	3	5	4	4	5	5	6	5	6	5	5	6	5	5	0	0
1	26	3	3	5	5	3	3	2	5	5	4	5	4	4	5	6	6	4	5	4	5	0	0
2	48	7	4	6	5	7	5	5	6	6	5	4	5	5	6	7	4	6	5	7	6	0	0
1	53	2	3	2	3	5	3	3	4	4	4	3	3	4	6	5	6	5	7	6	6	0	0
2	66	4	3	5	6	3	5	3	5	5	4	4	3	4	5	5	4	6	6	5	5	0	0
1	49	3	4	3	4	4	3	3	4	3	4	2	2	4	5	4	4	4	5	5	4	0	0
2	39	3	3	4	4	4	4	3	4	4	4	4	3	4	4	4	4	4	5	4	4	0	0
2	24	3	2	5	4	5	4	3	6	4	3	4	3	4	3	5	3	3	3	4	4	0	0
1	78	5	4	4	5	5	6	5	5	4	4	4	4	4	5	5	4	5	5	4	4	0	0
1	61	6	5	5	6	6	6	4	6	5	6	6	4	5	6	5	4	5	5	5	4	0	0
2	53	5	6	5	6	4	4	5	5	5	6	7	7	5	6	5	5	5	5	6	4	0	0
1	45	3	3	5	3	5	3	3	3	3	2	3	3	5	5	6	6	5	5	5	6	0	0
2	41	3	3	6	5	5	5	5	6	5	4	4	5	5	5	4	6	5	5	5	5	0	0
1	40	5	5	5	6	5	4	5	5	5	4	5	4	5	4	5	5	4	5	4	4	0	0
1	40	4	4	6	6	4	4	4	4	4	4	4	4	4	4	5	4	4	5	4	4	0	0
1	58	4	4	5	4	5	5	4	4	4	4	4	4	4	4	4	4	4	4	4	4	0	0
1	38	5	4	6	4	5	4	4	5	5	5	4	5	5	4	4	4	4	4	4	4	0	0
2	54	5	2	6	5	3	3	3	3	3	3	2	2	4	5	5	5	5	6	6	5	0	0
1	52	5	5	6	6	6	4	4	4	4	4	3	3	4	4	4	4	4	4	4	4	0	0
2	50	4	4	4	4	4	4	4	4	4	4	5	4	4	4	4	6	4	4	4	4	0	0
1	50	4	4	5	5	6	5	3	5	5	5	4	4	4	6	6	6	6	6	5	6	0	0
1	65	5	5	5	5	5	5	5	4	4	4	4	4	4	5	5	4	5	5	4	5	0	0
2	34	1	1	1	1	1	1	1	1	1	1	1	1	1	4	4	5	4	5	4	4	0	0
1	30	3	3	4	4	4	4	4	4	4	4	5	5	4	4	5	5	4	5	4	4	0	0
2	38	2	2	3	3	5	3	4	1	2	2	3	2	5	6	5	7	6	6	6	7	0	0
1	31	3	4	3	3	4	3	3	4	3	4	2	3	4	4	4	4	4	4	4	4	0	0
1	56	4	4	4	4	4	4	4	4	4	4	4	4	4	4	4	4	4	4	4	4	0	0
2	60	7	7	7	7	7	7	7	4	4	4	4	5	4	5	4	4	4	4	4	4	0	0
1	24	3	2	4	3	4	3	1	3	4	4	2	4	3	4	4	5	5	5	4	4	0	0
1	41	3	3	5	5	4	4	5	5	6	3	3	2	3	5	6	5	6	5	5	5	0	0
1	53	4	3	6	5	4	5	5	6	6	7	4	1	7	7	7	6	5	6	6	6	0	0
1	67	6	4	6	6	6	6	4	5	6	4	4	5	4	5	6	3	6	6	4	6	0	0
2	48	6	5	6	6	6	6	6	6	5	6	2	3	5	6	4	5	6	6	6	6	0	0
2	30	6	5	7	7	7	7	7	7	7	7	1	7	7	7	7	5	7	7	7	7	0	0
1	20	6	5	4	6	6	6	6	6	5	4	6	6	6	6	6	5	5	5	6	6	0	0
2	20	5	1	5	5	5	5	5	5	4	6	4	1	4	4	7	4	4	6	5	4	0	0
2	55	5	4	5	4	5	4	5	3	4	4	4	4	4	4	4	4	4	5	4	4	0	0
2	56	5	5	5	5	5	4	4	5	5	5	2	3	2	4	4	4	4	4	4	4	0	0
2	62	5	3	5	5	6	4	3	4	4	4	3	3	3	6	6	4	4	6	4	4	0	0
2	65	5	2	5	5	5	2	2	3	3	3	3	3	3	6	5	7	5	6	6	5	0	0
2	61	5	5	5	4	5	4	4	3	4	3	3	3	4	5	6	4	5	5	5	5	0	0
2	44	5	5	6	5	5	5	5	5	5	4	3	4	5	4	4	4	4	4	4	4	0	0
2	60	2	3	2	2	2	2	2	5	4	4	4	5	4	4	5	6	4	4	4	4	0	0
2	35	4	5	6	6	6	5	5	6	6	4	2	6	6	5	4	3	4	6	5	5	0	0
2	52	2	1	4	3	5	4	1	4	6	3	2	2	5	6	7	6	6	7	6	6	0	0
1	26	2	6	2	2	3	1	3	2	4	3	3	2	3	7	7	2	5	5	4	6	0	0
2	45	3	2	5	4	5	4	2	4	4	4	6	5	3	5	4	6	4	5	4	4	0	0
2	59	6	5	6	4	6	5	5	5	6	4	5	4	5	5	4	4	4	6	4	4	0	0
2	40	7	4	7	6	6	5	3	7	6	6	1	6	7	7	7	6	7	7	7	7	0	0
1	62	6	5	6	4	5	5	3	3	5	3	2	3	5	6	6	6	6	6	6	6	0	0
1	24	4	4	5	4	5	4	5	4	4	3	4	3	3	4	3	4	4	4	4	3	0	0
2	48	1	1	4	4	4	4	4	6	5	4	7	7	6	4	4	7	4	4	4	4	0	0
2	34	5	5	5	5	5	5	5	5	5	5	5	5	4	5	5	5	5	5	5	5	0	0
1	53	5	5	5	5	5	5	5	4	4	4	4	4	4	4	4	4	4	4	4	4	0	0
2	62	2	1	2	3	3	4	1	4	3	4	3	3	3	4	6	4	4	7	4	4	0	0
2	53	6	6	6	5	6	5	5	6	6	5	3	4	6	6	5	6	6	6	6	6	0	0
2	42	5	5	5	5	5	5	5	5	5	5	3	3	5	5	5	4	4	5	5	5	0	0
2	69	7	7	7	7	7	7	7	7	7	7	7	7	7	7	7	7	7	7	7	7	0	0
