# Supplementary material for: Sharing conspiracy theories and staying in power: How leaders' false theories influence leadership perception
Source: Br J Soc Psychol. 2026 Apr 28;65:e70088. doi: 10.1111/bjso.70088 (PMC13125733; doi:10.1111/bjso.70088)
Supplement: Supplementary file 1 — Data S1. Supporting Information. [file BJSO-65-0-s001.zip › Study 2/Study2.R]

library(papaja)
library(psych) # for descriptives and effect sizes
library(lemon)
library(psycho)
library(psych)
library(psychotools)
library(tidyverse)
library(corrplot)
library("Hmisc")
library(xtable)
library("corx")
library(rstatix)
library(ggplot2)
library(grid)
library(gridExtra)
library(ggpubr)
library(broom)
library(AICcmodavg)
library(nFactors)
library(dplyr)
library(lsr)
library(emmeans)
library(effectsize)

options(scipen = 1000)

###############  STUDY 4 ##############
s4=read.csv(file='s2.csv')  


#### cronbach's alpha
dominance=subset(s4,select=c('dominant_1','dominant_2','dominant_3','dominant_4','dominant_5','dominant_6','dominant_7'))
competence=subset(s4,select=c('competence_1','competence_2','competence_3','competence_4','competence_5','competence_6'))
warmth=subset(s4,select=c('warmth_1','warmth_2','warmth_3','warmth_4','warmth_5','warmth_6','warmth_7'))

psych::alpha(dominance)
psych::alpha(competence)
psych::alpha(warmth)

#### calculate the means of DVs
s4$dominance<- rowMeans(s4[c("dominant_1", "dominant_2", "dominant_3", "dominant_4", "dominant_5",'dominant_6','dominant_7')])
s4$competence<- rowMeans(s4[c("competence_1", "competence_2", "competence_3", "competence_4", "competence_5",'competence_6')])
s4$warmth <- rowMeans(s4[c("warmth_1", "warmth_2", "warmth_3", "warmth_4", "warmth_5",'warmth_6','warmth_7')])


####  descriptive  ###############
corx(s4[, c("age", "dominance","competence","warmth")]) ##correlation
desc_tab <- psych::describe(s4) ###means and SD

write.csv(corx(s4,
               triangle = "lower"), 
          file = "correlations_table.csv")
write.csv(desc_tab, file = 
            "descriptives_table.csv")
#################    ANOVA  ###################################
s4$gender=factor(s4$gender,
                 levels = c(1,2,3),
                 labels = c("male","female","other"))
s4$error_type=factor(s4$error_type,
                   levels = c(0,1),
                   labels = c("False negative","False positive"))
s4$condition=factor(s4$condition,
                    levels = c(0,1),
                    labels = c("Conflict-absent","Conflict-present"))

###########   warmth
test_warmth= aov(warmth ~ error_type*condition, data = s4)### anova
eta_squared(test_warmth,partial = TRUE,alternative = "two.sided")####partial eta-square
summary(test_warmth)

emm_error_type = emmeans(test_warmth, specs = "error_type") ###post-hoc
emm_condition = emmeans(test_warmth, specs = "condition")  
sd_error_type_warmth <- aggregate(warmth ~ error_type, s4, sd)
sd_condition_warmth <- aggregate(warmth ~ condition, s4, sd)

# emm_warmth = emmeans(test_warmth, specs = pairwise ~ error_type*condition)
# pairs(emm_warmth, adjust = "bonferroni")
# confint(emm_warmth, adjust = "bonferroni")

# sd_by_condition_warmth <- aggregate(warmth ~ error_type*condition, s4, sd)
# mean_by_condition_warmth<- aggregate(warmth ~ error_type*condition, s4, mean)


###########   competence
test_competence= aov(competence ~ error_type*condition, data = s4)### anova
eta_squared(test_competence,partial = TRUE,alternative = "two.sided")####partial eta-square
summary(test_competence)

emm_error_type = emmeans(test_competence, specs = "error_type") ###post-hoc
#emm_condition = emmeans(test_competence, specs = "condition")  
sd_error_type_competence <- aggregate(competence ~ error_type, s4, sd)
#sd_condition_competence <- aggregate(competence ~ condition, s4, sd)

emm_competence = emmeans(test_competence, specs = pairwise ~ error_type*condition)
pairs(emm_competence, adjust = "bonferroni")
confint(emm_competence, adjust = "bonferroni")

sd_by_condition_competence <- aggregate(competence ~ error_type*condition, s4, sd)
mean_by_condition_competence<- aggregate(competence ~ error_type*condition, s4, mean)
 

###########   dominance

test_dominance= aov(dominance ~ error_type*condition, data = s4)### anova
eta_squared(test_dominance,partial = TRUE,alternative = "two.sided")####partial eta-square
summary(test_dominance)

emm_error_type = emmeans(test_dominance, specs = "error_type") ###post-hoc
emm_condition = emmeans(test_dominance, specs = "condition") 
sd_error_type_dominance <- aggregate(dominance ~ error_type, s4, sd)
sd_condition_dominance <- aggregate(dominance ~ condition, s4, sd)


emm1 = emmeans(test_dominance, specs = pairwise ~ error_type*condition)
pairs(emm1, adjust = "bonferroni")
confint(emm1, adjust = "bonferroni")

sd_by_condition_dominance <- aggregate(dominance ~ error_type*condition, s4, sd)
mean_by_condition_dominance <- aggregate(dominance ~ error_type*condition, s4, mean)

###################### plot
dominance <- ggplot(s4, aes(x=condition, y=dominance))

p_dominance=dominance + geom_violin(width= 0.5,aes(color = error_type), trim = FALSE, position = position_dodge(0.9) ) +
  geom_boxplot(aes(color = error_type), width = 0.15, position = position_dodge(0.9)) +
  scale_color_manual(values = c("deepskyblue", "chocolate1"))+theme( legend.position = "none" ) +ylim(1,7)


competence <- ggplot(s4, aes(x=condition, y=competence)) 

p_competence=competence + geom_violin(width= 0.5,aes(color = error_type), trim = FALSE, position = position_dodge(0.9) ) +
  geom_boxplot(aes(color = error_type), width = 0.15, position = position_dodge(0.9)) +
  scale_color_manual(values = c("deepskyblue", "chocolate1"))+theme( legend.position = "none" ) +ylim(1,7)


warmth <- ggplot(s4, aes(x=condition, y=warmth )) 


p_warmth=warmth + geom_violin(width= 0.5,aes(color = error_type), trim = FALSE, position = position_dodge(0.9) ) +
  geom_boxplot(aes(color = error_type), width = 0.15, position = position_dodge(0.9)) +
  scale_color_manual(values = c("deepskyblue", "chocolate1"))+theme( legend.position = "none" ) +ylim(1,7)


grid_arrange_shared_legend(p_dominance, p_competence,p_warmth, ncol = 2, nrow = 2,
                           position= c("top"))
