# Supplementary material for: Sharing conspiracy theories and staying in power: How leaders' false theories influence leadership perception
Source: Br J Soc Psychol. 2026 Apr 28;65:e70088. doi: 10.1111/bjso.70088 (PMC13125733; doi:10.1111/bjso.70088)
Supplement: Supplementary file 1 — Data S1. Supporting Information. [file BJSO-65-0-s001.zip › Study 4/s4.csv]

gender	age	dominant_1	dominant_2	dominant_3	dominant_4	dominant_5	dominant_6	dominant_7	competence_1	competence_2	competence_3	competence_4	competence_5	competence_6	warmth_1	warmth_2	warmth_3	warmth_4	warmth_5	warmth_6	warmth_7	error_type	cost
2	45	7	7	7	7	7	7	7	4	4	3	3	3	4	4	4	2	4	4	4	4	1	0
1	31	7	7	7	7	7	7	7	6	6	6	4	5	1	1	1	1	1	4	1	1	1	1
2	28	7	7	7	7	7	7	7	7	7	4	6	5	4	4	4	4	4	4	4	4	1	1
1	50	7	7	7	7	7	7	7	7	7	7	7	7	7	7	7	7	7	7	7	7	0	0
2	43	7	7	7	7	7	7	7	7	7	6	7	7	6	6	4	7	4	6	4	5	0	0
2	31	7	7	7	7	7	6	7	6	6	5	7	4	4	4	4	4	4	4	4	4	1	0
2	43	7	7	6	6	7	6	7	3	4	4	2	2	3	2	2	3	2	3	2	2	1	1
1	35	7	7	7	7	6	7	7	7	7	5	4	4	4	4	4	3	4	4	4	4	0	1
1	44	6	6	7	7	7	5	5	3	4	4	2	3	2	2	3	2	2	2	3	3	1	1
2	25	6	5	7	7	7	7	6	5	7	5	3	5	5	5	4	5	4	4	5	6	1	1
2	28	6	6	7	6	7	5	6	4	4	3	3	5	4	4	4	4	4	4	4	4	0	1
1	29	7	6	7	7	6	6	6	5	5	5	4	6	6	5	3	6	3	5	3	4	0	0
2	60	6	6	7	6	7	6	6	6	5	6	6	6	7	5	4	5	5	6	5	5	1	1
1	43	7	7	6	5	6	4	7	5	6	5	3	2	6	2	2	7	1	3	4	1	1	0
1	28	6	7	6	6	6	6	7	4	3	4	3	3	4	2	2	4	2	4	4	4	1	1
1	25	7	7	7	5	6	4	6	4	4	3	3	4	4	3	2	3	3	4	3	3	1	0
1	29	6	6	6	6	7	4	6	4	4	4	3	4	3	4	1	3	1	1	1	1	1	1
2	61	7	5	7	7	6	5	6	3	5	5	5	5	5	4	4	5	5	5	4	5	0	0
2	21	6	6	6	6	7	5	6	5	4	4	6	4	4	4	4	4	4	4	4	4	1	1
2	45	1	7	7	7	7	7	7	3	7	6	2	1	1	1	1	1	1	1	1	1	1	1
1	44	7	6	5	5	7	5	6	3	3	5	2	3	4	3	3	2	3	3	3	4	1	1
1	58	6	5	6	6	7	6	6	6	6	5	2	6	6	6	4	5	5	6	5	5	1	0
2	41	7	4	6	7	6	4	7	3	4	4	3	6	3	2	1	3	3	3	2	2	1	0
2	22	7	6	6	6	6	6	6	5	5	5	3	4	4	5	6	3	6	6	6	5	0	1
1	70	6	6	6	5	7	6	6	6	5	5	4	2	5	5	4	4	4	5	5	5	1	0
1	33	6	5	7	5	7	6	6	4	5	5	5	5	3	5	3	5	3	5	4	5	1	0
1	58	7	6	7	6	6	5	5	4	4	6	5	3	1	1	1	3	2	2	2	2	1	1
1	39	6	7	3	6	7	6	7	6	5	5	6	6	6	4	1	3	1	1	1	2	1	0
1	41	5	6	6	6	6	4	7	4	5	4	2	2	4	4	4	4	4	4	3	4	0	1
1	28	6	6	6	6	6	6	6	6	6	6	2	2	6	2	2	2	2	2	2	2	0	1
2	39	5	6	6	7	6	6	6	4	4	4	4	4	1	3	1	3	1	1	4	4	1	0
2	37	6	4	7	6	7	6	5	7	6	6	4	7	6	4	7	3	4	4	4	6	0	1
1	25	6	6	5	7	6	5	6	5	4	4	5	4	3	3	3	3	2	2	2	2	1	1
2	45	6	6	5	5	7	5	6	5	5	4	5	4	5	4	3	4	4	5	3	4	1	1
2	33	7	5	7	7	6	5	4	3	4	3	5	5	2	6	6	4	5	5	5	6	0	1
1	57	6	6	6	6	6	6	6	6	6	6	6	6	6	6	6	6	6	6	6	6	1	1
1	21	6	6	6	6	6	6	6	6	5	5	6	6	6	6	6	4	6	6	6	6	0	0
2	50	6	7	5	6	5	6	7	5	5	6	2	2	4	6	6	1	5	6	6	7	1	0
1	43	6	6	6	5	6	5	6	5	4	4	3	3	2	4	4	2	2	3	2	2	1	1
2	60	6	5	7	6	5	7	7	6	5	5	4	4	4	3	2	3	2	3	4	4	1	1
1	24	6	6	6	5	6	6	6	6	4	5	4	7	6	4	1	7	4	1	1	1	0	0
1	28	6	6	6	5	6	5	6	4	5	4	4	4	3	3	3	4	3	3	3	3	1	1
2	32	6	6	6	5	6	5	6	4	4	4	4	4	4	3	3	5	3	3	4	3	1	0
3	33	6	7	5	5	6	3	6	4	4	4	4	4	2	3	1	2	3	3	3	2	1	1
2	27	6	5	5	6	7	5	5	5	5	4	4	4	4	4	1	3	1	1	1	3	1	0
2	24	6	4	6	6	7	4	5	4	4	4	4	3	4	4	4	6	4	5	4	4	0	1
2	65	6	4	7	6	6	6	6	5	4	4	5	4	4	4	4	4	2	4	4	2	1	0
1	40	6	5	7	5	6	5	6	3	4	4	5	3	3	3	2	2	2	2	2	1	1	1
2	33	5	5	5	6	7	4	5	4	4	3	1	4	3	4	2	3	4	3	4	4	1	1
1	28	6	6	5	3	7	4	6	4	2	4	2	6	2	4	4	3	3	6	4	4	0	0
2	39	6	6	6	4	6	4	6	2	2	2	2	2	2	2	2	2	2	2	2	2	1	1
1	36	5	6	6	5	6	5	6	4	2	4	2	2	2	3	2	3	3	3	3	3	1	0
1	37	7	7	4	4	7	4	4	4	4	4	2	2	1	4	1	4	4	1	4	4	1	1
2	21	6	6	6	5	6	5	5	6	5	5	3	5	5	5	3	3	5	5	3	3	0	1
2	30	5	7	5	4	7	4	5	1	1	1	3	1	1	1	1	1	1	1	1	1	1	1
2	63	6	5	6	6	6	4	5	3	4	4	4	5	3	4	4	5	4	3	4	4	1	1
2	33	6	5	6	6	5	4	7	5	4	4	5	5	3	4	4	3	3	3	4	4	1	0
1	39	6	6	6	5	6	5	5	4	5	5	6	5	3	3	2	4	2	3	4	2	0	0
1	37	6	5	6	6	6	5	5	7	6	6	7	7	6	6	4	4	4	6	4	4	0	0
1	38	5	6	5	5	6	4	6	4	3	3	2	3	2	3	2	4	2	2	2	2	1	1
1	29	6	6	5	6	5	5	6	2	3	3	3	2	2	2	2	3	2	2	2	2	1	1
1	22	7	6	3	4	7	4	5	6	4	4	3	4	1	4	4	7	4	7	4	4	0	1
2	59	6	6	4	4	7	4	5	4	4	4	3	2	3	4	3	3	4	4	4	4	1	0
1	26	5	5	7	6	6	4	4	4	3	4	3	3	3	3	4	3	3	3	3	3	1	1
1	49	6	6	5	6	5	6	6	3	4	4	4	4	3	2	2	2	2	2	3	2	1	1
1	32	5	6	6	4	6	4	6	4	4	4	4	3	3	4	3	3	4	4	3	4	1	0
1	43	5	5	6	5	6	5	6	5	5	5	4	5	4	4	4	6	4	4	4	4	1	1
1	29	6	4	5	5	7	6	5	6	4	6	4	4	5	5	5	4	5	6	6	4	1	0
2	40	6	5	6	5	6	6	5	5	6	6	4	4	4	4	4	4	5	5	5	5	1	1
1	26	5	5	6	5	7	4	4	5	4	5	4	4	4	5	5	4	4	6	4	4	1	0
1	44	6	6	5	4	6	4	6	6	4	4	5	4	1	1	2	1	1	1	4	2	1	1
1	33	6	6	5	6	5	6	6	4	4	3	5	4	3	4	2	4	4	6	4	5	1	1
2	49	5	4	6	6	6	6	6	5	4	4	5	6	4	5	4	5	5	5	4	4	0	0
2	48	6	6	5	5	6	5	5	4	4	4	5	4	4	4	3	4	4	4	4	4	1	0
1	36	6	6	6	6	5	6	5	5	4	5	5	3	4	4	3	3	3	4	5	3	1	1
2	31	6	6	4	5	6	6	6	4	6	4	6	3	4	1	1	3	1	5	2	2	1	0
2	31	6	6	5	5	6	2	5	3	3	2	6	5	1	1	1	2	1	1	1	1	1	0
2	32	6	7	4	3	6	4	6	4	3	3	3	3	3	2	2	3	3	2	4	3	1	1
2	43	5	6	5	6	5	6	6	3	4	4	3	5	3	4	4	4	4	4	4	4	1	0
1	28	5	5	6	5	6	5	5	6	5	5	3	4	4	4	3	4	3	5	4	3	1	0
1	68	7	5	6	5	6	5	3	3	4	4	3	4	3	4	5	4	4	4	4	4	0	0
1	52	5	6	5	3	6	5	7	4	4	4	4	5	4	4	2	2	2	5	4	2	1	1
2	48	5	6	6	5	5	5	6	4	5	4	4	3	4	3	3	2	2	4	4	3	1	0
1	37	6	6	5	4	6	4	5	4	4	4	4	4	4	4	2	5	4	3	4	4	1	0
2	39	5	5	6	5	6	5	5	5	4	4	4	4	4	5	3	3	3	3	4	3	1	0
1	44	4	7	4	4	7	4	5	6	6	3	4	2	3	4	3	1	4	1	4	4	1	1
2	30	7	4	5	4	6	4	6	4	4	3	5	4	2	4	4	4	4	5	4	4	1	1
1	41	5	5	6	6	5	5	6	5	5	4	5	4	3	4	2	3	3	3	4	2	1	1
2	25	5	6	6	5	5	4	6	4	4	4	5	4	3	3	2	3	3	3	3	3	1	1
2	35	5	5	6	6	6	6	4	3	5	4	5	6	4	5	5	4	4	6	5	4	0	0
1	37	5	4	6	6	5	5	7	5	5	3	6	5	4	4	3	4	4	5	4	3	1	0
2	59	6	5	5	6	5	5	6	5	5	5	6	5	3	5	3	3	3	3	3	3	1	1
1	23	5	7	7	7	3	7	6	6	6	2	6	5	6	2	1	2	2	1	1	1	0	0
1	56	5	5	6	6	6	6	4	6	6	5	6	6	6	6	5	4	5	5	4	4	0	0
1	33	5	5	5	4	7	4	4	3	2	2	1	1	2	2	1	2	1	2	1	1	0	0
1	31	5	5	6	6	5	4	5	4	4	4	2	3	3	3	2	3	4	2	4	2	1	0
1	25	5	5	5	4	6	4	6	3	4	3	3	4	3	3	3	3	3	3	4	3	1	0
1	36	7	4	5	6	5	5	5	4	5	5	3	5	4	4	4	4	4	5	4	4	0	1
2	37	6	5	6	5	5	4	5	4	4	3	3	3	4	4	3	4	4	4	4	4	1	0
2	22	6	5	5	6	5	4	5	4	4	4	4	3	4	4	3	4	3	3	4	3	1	1
2	56	6	6	5	4	6	6	4	4	4	4	4	4	2	3	1	3	3	2	3	3	1	1
2	47	6	5	5	5	6	4	4	5	5	4	4	4	5	5	3	4	4	3	4	4	0	0
1	22	6	5	4	5	6	5	5	5	5	5	5	5	2	4	2	2	3	5	3	3	0	1
1	52	5	6	6	5	5	5	5	3	3	3	5	5	3	3	2	2	3	2	3	4	1	1
2	35	5	5	5	5	6	5	5	5	4	4	6	4	2	4	2	2	2	2	4	2	1	1
2	26	5	6	5	4	5	4	6	3	4	3	2	2	2	3	2	3	3	3	2	3	1	1
2	52	6	6	5	4	5	4	5	5	5	5	2	2	5	6	5	2	4	5	5	6	1	1
1	27	4	6	5	7	5	6	4	5	5	6	2	4	7	7	6	4	7	6	5	7	0	1
1	31	6	6	5	5	4	5	6	3	4	3	3	5	4	4	3	3	3	3	3	3	1	0
2	26	6	6	6	6	3	6	6	5	5	4	3	5	4	4	4	2	4	4	4	4	1	0
2	43	6	5	6	6	4	5	5	4	4	4	3	3	1	2	2	2	3	1	2	2	1	1
1	32	6	5	5	3	6	4	5	3	4	3	3	3	2	3	2	3	2	3	3	3	1	0
1	39	5	6	4	4	6	3	5	4	4	4	3	3	3	3	2	3	3	4	4	3	1	1
2	56	5	5	5	4	6	4	5	3	3	3	3	4	1	2	2	3	2	1	1	3	1	1
1	40	4	5	6	5	6	5	4	4	4	5	3	4	3	3	4	4	4	4	3	4	0	0
1	36	4	5	5	5	6	4	5	5	3	4	4	4	3	5	4	3	5	5	4	4	0	1
2	42	4	7	3	6	6	6	4	4	4	3	4	3	1	3	6	2	4	4	5	6	1	0
2	43	6	6	5	4	5	4	5	3	4	4	5	5	3	2	2	5	2	2	2	3	1	1
1	37	5	6	5	5	5	5	5	5	5	5	5	6	4	5	3	6	5	5	5	5	1	1
1	36	5	5	6	5	5	5	5	5	4	4	5	5	4	5	4	4	5	5	4	4	0	0
2	38	5	4	6	6	5	5	5	6	5	5	5	5	5	5	4	5	6	6	5	5	0	0
1	22	4	5	6	4	7	5	3	4	4	4	5	5	3	4	2	5	3	4	4	3	1	0
2	22	5	4	6	4	5	4	7	1	1	1	7	3	1	1	1	3	1	1	2	2	1	0
2	22	6	5	5	4	5	6	6	5	4	4	7	4	4	4	5	2	4	4	4	5	1	0
2	19	5	5	5	3	6	3	5	2	2	3	1	4	1	2	4	3	4	2	4	4	0	0
1	40	4	4	5	4	7	4	4	3	2	3	1	2	3	4	5	5	5	5	5	5	0	1
2	54	5	5	5	5	5	5	5	4	3	3	2	2	2	3	3	3	3	3	3	3	1	1
1	27	4	5	4	3	7	4	5	4	3	4	2	3	3	1	3	2	1	1	4	3	0	1
2	32	5	5	5	5	5	2	5	2	2	2	3	5	3	2	2	6	2	2	2	2	1	0
1	25	5	5	5	5	5	5	5	5	5	5	3	3	2	4	4	3	4	4	4	4	0	1
2	25	5	5	5	5	5	4	5	4	3	3	3	3	3	3	2	3	3	2	3	3	1	1
2	31	6	6	5	4	5	4	4	4	4	3	3	4	2	3	1	4	4	4	2	3	1	1
2	47	5	5	5	4	6	4	4	4	3	4	3	4	3	5	5	4	5	5	4	4	0	1
2	48	5	5	3	6	6	5	4	6	6	4	3	6	4	4	5	4	4	7	4	6	1	0
2	44	5	6	6	5	5	5	3	6	5	4	3	3	4	3	3	2	3	3	3	3	1	0
1	45	5	5	4	5	5	4	6	4	4	4	4	3	4	3	3	3	2	2	3	2	1	1
1	32	5	5	5	5	5	5	5	4	4	4	4	4	4	4	4	4	4	4	4	4	1	1
1	75	5	5	5	5	5	5	5	4	4	4	4	4	4	4	3	4	3	4	4	4	1	0
1	54	5	5	5	5	5	5	5	4	4	4	4	4	4	4	4	4	4	4	4	4	0	0
1	36	5	5	4	4	6	4	5	3	4	4	4	4	5	4	4	4	4	4	4	4	1	0
2	29	5	5	4	4	6	4	5	3	3	3	4	4	3	3	4	3	3	3	3	5	0	0
2	49	5	4	5	5	6	4	4	4	4	4	4	4	4	4	4	4	4	4	4	4	0	0
1	39	5	2	6	7	6	7	3	5	4	6	4	6	7	5	2	4	5	6	7	5	0	0
1	25	5	6	5	4	6	6	3	5	3	4	4	2	3	3	3	3	4	3	4	4	1	0
2	37	4	6	4	5	5	5	6	4	4	4	5	4	5	1	2	3	4	2	3	2	1	0
1	43	5	5	5	5	5	5	5	4	3	3	5	3	4	3	4	3	2	3	3	4	1	1
1	34	5	5	7	5	4	5	5	4	5	5	5	5	4	3	3	3	4	4	4	3	1	1
2	48	5	5	6	4	5	6	5	5	4	5	5	5	5	5	5	5	5	5	5	5	0	1
2	33	5	4	6	6	5	5	4	6	4	4	5	5	4	4	4	4	4	4	4	4	0	0
1	29	4	4	6	7	5	6	4	4	4	4	5	5	5	5	4	4	4	5	4	4	1	1
1	56	4	6	5	4	6	5	4	4	4	5	5	2	5	3	4	5	3	5	4	4	0	1
1	74	5	5	5	5	5	5	5	2	3	3	6	6	3	5	5	6	5	5	5	5	0	1
1	28	5	3	5	5	6	5	5	3	5	4	6	5	4	3	3	3	3	3	3	3	0	1
2	29	5	5	5	5	5	5	5	5	5	5	6	5	3	5	5	6	5	5	5	5	1	0
2	27	5	5	5	5	5	5	5	4	4	4	7	4	4	4	4	4	4	4	4	4	1	1
2	24	7	5	4	5	4	4	5	4	4	4	2	4	3	4	4	5	4	3	4	4	0	1
1	41	5	4	6	4	5	4	5	3	4	3	2	3	4	5	1	2	5	4	2	3	1	0
1	57	5	4	4	4	6	4	5	5	4	4	2	3	2	4	4	4	4	3	4	4	1	0
1	31	5	4	5	5	5	4	5	3	4	4	3	3	3	4	4	4	4	4	4	4	0	0
2	81	5	5	5	4	5	5	5	3	4	4	3	3	3	3	3	4	3	5	3	3	0	1
1	21	5	5	6	3	5	3	5	3	2	3	3	3	2	2	2	2	2	2	2	2	1	1
2	47	6	4	2	6	6	2	4	3	5	6	3	3	4	4	4	3	4	5	4	3	1	0
2	27	5	5	5	5	5	5	4	4	3	3	3	3	2	3	4	3	2	2	2	3	0	0
2	34	5	5	5	5	5	2	4	2	4	3	3	2	2	2	2	2	2	2	2	2	1	0
2	35	4	4	5	5	6	5	4	4	4	4	3	3	2	4	5	4	4	5	4	4	0	1
2	45	6	5	4	5	4	6	6	4	4	5	4	4	4	4	4	3	4	2	4	4	1	0
2	44	4	4	6	5	5	3	5	5	5	5	4	4	4	5	5	4	5	5	5	5	0	1
3	30	4	4	5	4	6	5	5	3	4	4	4	4	4	4	5	4	4	5	4	5	0	0
1	47	5	5	5	5	5	4	4	5	5	4	4	2	5	6	3	2	4	4	5	5	1	0
1	33	6	4	5	6	4	5	5	6	5	5	5	4	4	5	4	5	4	4	4	5	0	1
2	30	6	3	5	5	5	5	5	4	4	4	5	5	5	6	6	6	5	5	5	5	0	1
2	32	5	3	6	5	5	5	5	5	3	5	5	4	3	5	4	5	6	6	4	4	1	1
2	47	6	6	5	2	5	1	5	3	2	2	6	3	2	1	1	1	1	1	1	1	1	1
2	31	5	6	5	4	5	3	3	4	3	3	1	2	3	3	4	5	3	3	2	4	0	0
2	20	5	3	5	5	5	3	5	3	2	3	2	3	2	2	2	3	2	3	2	2	1	0
1	40	6	5	3	4	6	3	3	3	4	3	2	4	3	4	5	3	3	4	4	3	0	1
1	45	6	7	6	2	5	2	2	1	1	1	2	1	1	1	1	1	1	1	1	1	1	1
1	34	5	5	5	5	4	5	5	5	5	5	3	5	5	5	5	5	5	6	5	5	0	1
1	36	5	5	4	4	5	4	5	3	4	3	3	4	2	4	3	2	3	3	3	4	1	1
2	35	5	5	4	4	5	2	5	4	4	4	3	3	3	3	3	3	4	4	3	3	1	1
2	50	5	5	4	5	5	4	4	4	3	4	3	3	3	4	4	4	4	4	4	4	1	1
2	33	5	5	5	4	5	4	4	3	4	4	3	4	3	4	4	5	3	4	3	3	0	0
2	37	7	6	2	5	3	4	7	2	3	2	4	3	3	3	1	2	3	2	2	3	1	0
2	30	4	4	4	5	5	5	6	4	4	4	4	4	4	4	4	4	4	4	4	4	1	0
2	23	5	4	5	4	5	4	5	5	4	4	4	5	4	5	5	3	5	5	4	4	1	1
1	44	4	5	5	4	5	4	5	4	4	4	4	3	4	4	4	3	4	3	4	3	0	1
2	46	4	4	4	4	6	4	5	4	4	4	4	5	4	4	4	4	4	3	4	4	1	1
2	42	5	6	5	5	4	5	4	5	5	4	4	4	4	5	4	4	4	5	5	4	1	1
1	26	5	4	5	5	5	4	4	4	4	3	4	3	3	5	4	4	4	4	4	4	0	0
1	40	5	4	5	5	5	5	4	3	3	4	4	5	5	5	3	3	3	5	3	3	1	0
2	27	3	2	6	6	6	5	4	4	4	4	4	4	6	1	5	6	4	7	5	4	0	1
1	31	3	5	6	3	6	4	4	5	4	4	4	5	3	5	5	4	4	5	4	4	0	0
1	49	6	6	6	2	5	5	3	3	5	3	4	2	2	1	2	2	1	3	2	3	1	1
2	24	5	5	5	5	5	2	3	3	4	3	4	3	2	2	3	3	2	3	2	3	1	0
1	29	4	6	5	5	5	4	3	4	4	4	4	3	3	4	3	3	4	4	3	3	1	0
1	41	5	5	6	5	4	5	4	4	3	5	5	4	4	4	5	6	5	5	5	6	0	1
2	45	6	5	6	5	4	5	3	6	5	4	6	4	4	4	5	4	4	5	4	4	0	0
2	27	5	5	5	4	4	3	5	3	3	4	3	4	2	4	5	5	3	3	4	4	0	0
1	48	4	4	6	5	4	4	5	5	5	5	3	4	5	4	4	4	4	5	4	4	0	1
2	56	4	5	4	4	5	4	5	3	3	3	3	3	3	3	3	4	3	3	3	3	1	0
1	26	5	4	5	4	5	4	4	4	4	4	3	4	4	4	5	4	5	5	4	4	0	0
2	48	5	4	5	4	5	4	4	4	3	4	3	3	4	5	4	4	4	4	4	6	1	1
3	27	5	3	5	5	5	4	4	5	4	4	3	4	4	4	3	4	4	3	4	3	0	1
2	50	4	5	4	5	5	4	4	5	4	4	3	4	3	4	4	4	4	5	4	4	0	1
1	35	4	4	5	5	5	3	4	4	4	3	3	3	5	5	5	4	4	3	4	5	0	1
2	39	4	4	6	5	5	4	3	4	4	4	3	3	4	5	5	4	5	4	4	4	0	1
2	27	4	6	3	4	6	5	3	3	3	3	3	3	3	4	2	5	4	2	4	4	1	0
1	29	3	3	5	5	5	5	6	5	4	5	4	5	4	4	3	4	4	4	4	4	0	0
2	52	5	4	5	5	5	5	3	4	4	5	4	5	3	4	4	4	4	4	4	4	0	0
2	53	4	5	4	4	5	4	5	5	4	4	5	5	4	4	3	3	4	3	4	3	1	1
1	34	5	4	4	5	5	5	4	5	5	5	5	5	5	5	5	5	5	5	5	5	0	0
1	67	5	4	5	4	5	4	4	4	4	4	5	5	3	5	6	5	5	6	5	5	0	0
1	31	5	5	5	5	4	5	4	3	5	4	5	5	3	5	5	6	5	5	3	5	1	0
2	29	4	6	3	4	5	5	4	4	4	4	2	2	4	4	4	4	4	4	4	4	0	1
2	32	5	4	5	4	4	6	5	5	4	5	3	4	5	5	4	4	4	5	5	4	0	0
2	56	5	3	5	3	5	4	5	4	4	4	3	5	3	5	4	3	4	4	5	3	1	0
1	33	4	3	5	6	4	5	5	6	5	5	3	4	4	4	3	5	4	5	4	4	1	1
2	29	4	4	3	5	5	4	5	3	3	4	3	3	2	4	4	4	4	4	4	4	0	1
2	40	4	5	5	4	4	4	5	5	4	4	3	3	3	4	3	4	4	4	4	3	1	1
1	54	5	4	4	4	5	4	4	5	4	4	3	3	3	5	4	4	4	5	4	4	0	0
2	46	4	4	5	4	5	4	4	4	4	4	3	3	4	5	5	5	5	5	4	5	0	1
1	18	5	6	4	3	5	4	3	2	3	4	3	4	3	3	3	1	3	2	4	2	1	0
2	54	5	3	5	3	6	6	3	5	7	5	3	5	3	2	6	5	2	2	3	5	0	0
2	59	5	5	4	4	4	4	5	4	4	4	4	4	4	4	4	4	4	3	4	4	1	0
2	54	5	4	4	5	4	5	5	5	6	4	4	3	5	3	4	4	5	5	4	4	1	1
2	38	5	4	4	4	5	4	4	5	4	4	4	4	3	4	3	5	4	4	4	4	1	0
2	56	4	4	5	4	5	4	4	4	4	4	4	4	4	4	4	4	4	5	4	4	0	1
1	41	4	5	5	3	5	4	4	4	3	3	4	4	4	4	4	4	4	4	4	3	1	1
1	23	5	3	4	4	6	5	3	5	4	4	4	6	5	5	6	6	5	6	4	4	0	0
2	29	6	5	5	5	3	2	4	4	4	4	5	3	2	2	6	4	4	4	5	4	0	1
2	70	6	5	5	4	4	4	3	3	3	3	5	5	4	5	7	5	5	6	4	5	0	1
2	36	4	5	5	3	6	3	2	4	4	4	5	5	3	6	3	6	4	3	5	4	0	1
1	46	4	4	4	4	5	5	5	5	5	5	6	5	5	5	4	4	4	5	4	4	0	0
1	77	6	6	2	2	6	1	2	1	1	1	1	1	1	2	1	2	2	1	2	2	1	0
1	36	4	4	4	4	5	4	4	2	1	2	2	4	2	4	4	4	4	4	4	4	0	0
2	50	5	5	4	4	4	4	4	4	3	4	3	5	3	3	3	4	3	3	3	3	1	1
2	39	4	3	5	4	5	4	4	5	4	4	3	6	5	5	6	5	4	5	4	4	0	0
2	45	4	4	5	5	4	5	4	4	4	4	3	3	4	4	4	4	4	5	4	4	0	0
2	39	5	3	5	4	4	5	5	5	4	4	4	5	3	3	4	3	3	2	2	2	1	0
1	47	3	5	4	3	5	5	5	5	3	3	4	4	2	3	1	3	3	3	1	1	0	0
2	43	4	4	5	5	4	4	4	5	4	4	4	4	4	4	4	4	4	4	4	4	1	1
2	48	4	4	6	4	4	4	4	5	4	4	4	4	5	4	4	4	4	5	4	4	0	1
2	58	3	4	5	5	5	4	3	5	5	4	4	4	6	4	5	5	4	5	5	5	0	0
2	22	4	2	6	2	6	6	4	5	4	4	5	6	2	4	4	4	4	2	4	4	1	0
1	29	4	5	4	4	4	4	4	3	3	3	2	2	3	3	3	3	3	3	3	3	1	1
2	59	5	3	3	3	5	4	5	4	3	4	3	3	4	4	4	4	4	4	4	4	0	0
1	35	4	4	4	4	5	3	3	4	3	3	3	4	4	4	5	4	4	4	4	4	0	1
3	28	2	6	4	3	6	2	2	3	3	3	3	3	2	3	4	4	4	3	4	4	1	1
1	24	4	4	5	4	4	4	4	4	4	4	4	4	4	4	4	4	4	4	4	4	0	1
1	53	4	4	5	4	4	4	4	4	5	5	4	4	4	4	4	4	4	4	5	5	0	0
1	60	1	6	3	1	6	1	6	4	3	4	5	1	4	4	4	5	4	5	4	4	0	1
1	41	4	3	4	3	5	5	5	5	5	5	5	5	6	5	4	5	5	5	5	5	0	1
1	45	4	3	6	4	4	4	4	4	4	4	5	3	4	4	4	4	4	4	4	4	0	1
1	25	4	3	5	5	4	4	4	4	4	4	5	5	4	4	4	4	4	5	4	4	0	0
2	22	3	3	4	3	5	3	5	2	4	2	1	3	2	3	4	2	3	2	2	2	0	0
1	45	5	5	3	4	4	4	3	2	2	4	2	2	2	3	3	4	3	3	3	4	1	0
1	30	5	4	5	4	3	4	4	4	5	4	3	4	4	4	4	4	3	3	4	5	0	1
2	30	4	4	4	4	4	4	4	4	4	4	3	4	3	4	4	4	4	4	4	4	0	1
1	22	4	4	5	6	3	4	3	3	4	2	3	4	2	3	3	4	3	3	3	3	0	1
2	39	4	3	4	2	5	2	5	2	2	2	4	5	3	3	3	4	4	5	3	3	1	0
1	49	3	4	5	5	3	5	5	3	3	3	4	3	3	3	3	3	4	3	3	3	1	1
1	23	5	4	3	4	4	4	4	4	4	4	4	4	4	5	4	4	4	4	4	5	1	1
2	44	4	4	4	4	4	4	4	4	4	4	4	4	4	4	4	4	4	4	4	4	0	0
2	39	4	4	4	4	4	4	4	4	4	4	4	4	4	4	4	4	4	4	4	4	1	1
2	40	4	4	4	4	4	4	4	4	4	4	4	4	4	4	4	4	4	4	4	4	1	1
2	30	4	4	4	4	4	4	4	4	4	4	4	4	4	4	4	4	4	4	4	4	0	0
2	43	4	4	4	4	4	4	4	4	4	4	4	4	4	4	4	4	4	4	4	4	0	1
2	43	4	4	4	4	4	4	4	4	4	4	4	4	4	4	4	4	4	4	4	4	0	1
2	43	4	4	4	4	4	4	4	4	4	4	4	4	4	4	4	4	4	4	4	4	0	0
3	62	4	4	4	4	4	4	4	5	4	4	4	5	4	4	4	4	4	5	4	4	1	1
2	58	4	4	4	4	4	4	4	4	4	4	4	4	4	4	4	4	4	4	4	4	0	1
2	43	4	4	4	4	4	4	4	4	4	4	4	4	4	4	4	4	4	4	4	4	1	0
1	22	4	4	4	4	4	4	4	4	4	4	4	4	4	4	4	4	4	4	4	4	1	0
2	41	4	4	4	4	4	4	4	4	4	4	4	4	4	4	4	4	4	4	4	4	1	1
1	27	3	2	5	4	5	4	4	4	4	3	4	3	4	3	4	7	5	2	4	4	0	0
2	39	5	2	5	6	4	3	2	4	4	3	4	3	4	4	3	4	3	5	4	3	0	1
2	33	2	3	3	3	6	2	5	3	4	3	5	3	2	2	5	5	5	5	6	4	0	0
1	46	4	4	4	4	4	4	4	4	4	4	5	5	4	4	4	5	4	5	4	4	1	0
1	25	4	4	4	4	4	5	4	4	4	4	5	5	4	5	5	5	5	5	4	5	0	1
2	37	4	3	5	4	4	4	4	4	4	4	5	5	5	5	4	5	5	5	4	4	0	1
2	34	5	3	3	3	6	4	2	5	4	4	5	6	3	6	7	7	6	6	6	6	0	0
2	42	4	4	4	4	4	4	4	4	4	4	6	4	4	4	4	4	4	4	4	4	0	1
1	24	3	6	3	3	4	3	5	2	4	3	7	2	1	2	1	3	2	3	1	2	1	0
1	29	4	4	4	4	4	4	4	4	4	4	7	7	4	4	4	4	4	4	4	4	1	1
2	39	4	3	4	4	5	4	3	5	5	5	7	6	5	5	5	5	6	5	5	5	0	1
1	43	5	5	5	3	2	4	5	3	3	3	2	2	2	1	1	1	1	2	2	2	1	1
2	37	3	4	5	3	4	3	4	2	4	3	2	3	3	3	4	5	4	3	3	4	0	0
1	23	3	4	4	3	5	4	3	3	2	3	2	2	2	4	4	3	4	4	4	4	0	1
1	43	3	4	3	2	5	2	5	5	3	4	3	5	2	5	6	4	5	5	5	5	0	0
1	35	3	2	4	4	5	4	4	5	4	4	3	4	4	4	4	2	5	4	5	5	1	1
2	31	4	4	5	3	4	4	3	3	3	3	3	3	4	4	4	4	4	4	4	4	0	0
1	23	3	5	2	4	5	4	3	5	4	4	3	3	4	5	5	4	6	6	5	4	1	0
2	40	3	3	5	5	4	5	3	3	4	3	3	3	5	5	5	5	4	5	4	5	0	0
1	53	2	3	5	6	4	3	3	2	4	3	3	3	3	4	5	5	5	5	5	4	0	1
1	22	3	3	3	3	5	3	5	5	4	4	4	5	3	4	4	4	2	4	4	3	1	0
1	21	5	5	5	2	3	4	4	6	4	4	4	5	4	4	2	4	4	4	4	4	1	0
1	51	4	3	4	4	4	4	4	4	5	4	5	5	4	5	5	5	5	5	5	5	0	1
1	44	3	3	5	4	4	4	4	3	4	5	5	3	4	5	6	4	6	5	5	6	0	1
2	37	4	4	4	4	5	4	1	4	4	4	5	5	3	3	5	7	4	4	4	4	0	1
1	54	4	5	2	5	3	3	4	2	3	3	2	2	2	3	2	3	2	2	2	2	0	1
2	65	3	4	2	3	5	3	4	2	2	2	3	3	3	3	3	4	3	3	3	3	1	1
1	32	4	4	3	4	4	3	3	3	3	3	3	3	3	4	4	5	4	4	4	4	1	1
2	52	3	3	3	4	5	4	3	4	5	4	3	4	5	5	5	4	4	5	5	5	0	0
1	27	4	4	4	4	3	4	4	3	2	3	4	3	3	2	2	4	2	3	3	3	1	0
2	36	3	3	4	4	4	4	4	4	4	4	4	4	4	4	5	4	4	5	4	4	0	1
1	30	4	2	4	4	4	4	4	4	4	4	5	5	4	5	5	6	4	4	4	5	0	0
2	50	4	2	4	3	5	4	3	3	4	4	5	5	3	5	5	6	4	4	4	6	0	1
2	49	4	3	5	3	4	3	3	3	3	4	5	5	5	4	5	4	4	3	4	4	0	1
1	35	2	5	5	2	3	3	6	2	2	3	6	3	2	4	2	3	3	2	2	3	0	0
1	38	3	2	5	4	4	3	4	4	5	5	6	6	6	4	4	6	3	5	4	3	0	1
1	50	3	4	5	4	2	3	5	3	3	3	2	3	4	3	4	4	3	4	4	3	0	1
2	27	5	4	3	3	3	3	4	3	3	3	2	3	3	2	2	5	2	2	2	2	1	0
3	27	4	6	2	4	3	2	3	2	2	2	2	2	1	1	1	1	1	2	1	1	1	0
2	53	3	3	3	3	5	4	3	3	4	4	2	3	3	4	4	4	4	4	4	4	0	0
1	27	4	3	5	3	3	2	4	4	4	2	3	3	3	4	6	4	5	3	5	5	0	0
1	43	2	2	5	4	4	4	4	3	4	3	3	4	3	4	4	4	4	4	4	4	0	0
1	38	4	4	5	3	3	4	3	4	3	4	3	2	2	4	5	3	4	4	4	4	0	0
2	61	3	3	3	3	5	3	3	3	3	3	3	3	4	5	6	5	5	6	5	5	0	0
2	54	3	2	5	3	5	4	2	5	4	4	5	5	5	5	5	5	5	5	4	5	0	1
1	51	4	3	5	3	3	3	4	3	3	3	6	5	4	3	4	4	4	5	5	4	0	0
2	24	6	6	4	2	2	2	2	2	2	1	1	1	1	1	1	2	1	1	1	1	1	0
1	38	2	2	3	4	4	4	5	4	3	3	2	3	3	2	3	3	1	4	3	1	1	1
2	38	4	4	3	3	3	4	4	4	3	4	4	4	4	4	5	5	4	4	5	4	0	0
1	35	3	3	4	3	4	5	3	4	4	4	4	4	4	4	4	4	4	4	4	4	0	0
1	29	2	3	2	2	5	3	5	6	2	5	5	2	5	5	5	7	6	3	6	6	0	0
1	34	3	3	3	3	4	3	4	2	4	4	5	4	3	3	3	5	3	3	3	3	0	0
2	30	4	1	4	4	4	6	3	4	4	5	6	7	4	7	7	7	7	7	7	7	0	1
1	36	3	4	6	2	2	4	4	1	4	1	1	2	1	6	4	4	4	5	4	4	0	0
1	38	1	4	6	6	1	6	4	4	4	4	2	2	3	4	4	4	4	4	4	4	0	1
2	66	2	5	2	2	5	2	2	4	4	4	2	2	3	4	4	4	4	4	4	4	0	1
1	32	6	5	6	3	1	1	1	4	1	4	2	2	1	1	1	3	1	2	1	1	1	0
2	51	3	3	3	2	4	3	4	3	3	2	3	4	4	4	4	4	4	4	4	4	0	0
2	36	5	3	4	4	2	3	3	3	4	3	3	5	4	3	3	3	3	3	3	3	1	0
2	22	2	2	4	2	5	2	3	4	3	2	3	3	2	6	6	1	5	7	5	4	0	1
2	35	3	3	3	2	5	4	2	4	3	5	3	3	5	5	6	5	6	6	6	5	0	1
1	24	4	3	4	3	3	4	3	3	4	3	5	4	3	3	3	3	3	3	4	3	0	1
2	39	2	2	2	2	5	3	5	5	5	5	6	6	5	5	4	4	4	5	4	4	0	1
2	34	3	4	3	3	3	2	4	4	4	1	6	6	4	5	5	5	4	5	3	5	0	1
1	51	2	3	2	2	5	2	3	3	2	4	3	3	3	2	1	3	2	2	2	2	1	1
2	34	2	2	2	3	5	3	3	4	3	3	3	3	3	4	5	4	4	3	4	5	0	1
2	46	4	3	3	2	4	2	2	4	3	3	3	3	2	4	3	3	5	3	3	4	0	1
1	32	3	4	3	4	3	3	2	3	3	3	3	5	2	4	2	3	2	2	2	2	1	0
2	31	4	3	2	3	3	4	4	3	3	4	4	4	2	4	4	3	4	3	4	3	1	0
2	28	3	3	3	3	3	3	4	5	4	4	4	3	4	3	3	5	5	3	3	3	1	0
1	39	3	3	2	4	4	3	2	3	3	3	4	4	3	3	4	5	3	4	3	4	0	0
2	64	3	3	4	3	3	3	3	3	4	4	5	3	4	4	3	4	4	4	4	4	0	1
2	44	5	2	5	4	2	4	2	4	3	1	5	5	1	1	1	7	1	1	1	1	0	0
1	42	1	1	3	3	6	4	1	1	4	4	1	2	1	5	6	2	4	6	4	5	0	1
1	37	4	2	5	3	2	4	3	4	5	1	3	5	1	5	3	7	3	4	3	3	1	1
2	45	3	3	3	3	3	3	3	4	4	4	4	4	4	4	4	4	4	4	4	4	1	1
1	32	2	3	4	3	3	3	3	3	4	3	5	3	2	2	3	5	3	3	2	3	0	0
2	41	1	2	5	3	4	3	2	4	2	4	5	5	2	3	5	6	4	6	5	6	0	0
1	34	2	2	3	4	3	1	3	2	3	1	1	1	3	4	5	4	4	4	4	4	0	1
1	35	3	2	3	2	4	3	2	2	4	3	3	3	3	5	6	6	6	6	5	5	0	1
2	40	2	2	4	2	3	3	4	2	4	4	4	5	3	2	2	4	2	3	2	2	0	1
1	35	2	2	5	5	2	2	2	4	4	3	4	2	3	5	6	6	5	5	5	5	0	1
1	21	3	3	2	3	3	3	3	2	2	2	7	1	2	4	4	4	4	4	4	4	0	0
1	34	1	2	2	1	6	2	1	1	1	1	1	7	2	5	7	7	6	5	1	7	0	0
1	34	2	1	1	1	5	2	4	4	4	4	5	5	5	5	5	5	5	6	5	5	0	0
1	38	2	2	3	2	3	4	3	4	3	3	3	3	3	3	3	5	4	5	4	4	0	1
1	26	2	3	1	3	3	3	3	4	3	3	3	3	3	5	5	4	5	5	5	4	0	0
1	37	4	1	1	2	2	1	5	1	2	1	1	2	1	1	4	1	1	1	1	1	0	1
2	29	2	2	1	4	2	2	4	2	1	1	2	5	1	2	5	4	4	3	3	3	0	0
1	30	2	2	3	2	3	2	2	2	2	2	2	2	2	6	5	6	5	6	6	5	0	1
1	33	1	1	1	1	6	1	1	2	2	1	2	6	1	4	1	3	4	5	2	2	1	0
1	24	2	2	5	2	2	2	2	5	5	4	5	7	3	4	4	5	4	5	4	4	0	0
1	45	2	2	4	2	2	2	2	3	2	2	5	6	2	5	6	6	6	5	5	6	0	0
2	42	1	1	3	3	3	4	1	1	2	3	1	4	3	4	5	5	4	5	5	4	0	1
2	58	2	2	3	2	2	2	2	3	2	3	5	4	2	5	4	5	4	5	5	4	0	0
1	25	2	3	2	2	2	2	2	3	3	2	6	3	2	4	4	5	4	4	4	3	0	1
1	30	2	4	2	1	2	1	1	1	1	1	1	2	1	1	1	2	1	1	1	1	1	0
2	32	2	2	2	2	2	2	2	3	2	3	3	5	2	4	3	6	2	4	2	2	0	1
2	46	2	2	2	2	2	2	2	4	4	4	3	4	5	5	5	6	5	5	5	5	0	1
1	28	2	2	2	2	2	2	2	2	3	2	4	2	2	4	5	4	5	4	4	5	1	0
1	26	2	1	3	1	2	1	1	2	1	1	1	1	3	4	6	5	4	6	4	5	0	1
1	27	1	1	1	1	1	1	1	2	1	2	1	3	1	1	1	7	1	1	1	1	0	0
2	53	1	1	1	1	1	1	1	1	4	1	3	3	1	4	1	4	1	1	1	4	1	0
1	25	1	1	1	1	1	1	1	1	1	1	7	1	2	4	4	2	4	4	4	4	0	1
